# Supplementary material for: Association of COX-inhibitors with cancer patients’ survival under chemotherapy and radiotherapy regimens: a real-world data retrospective cohort analysis
Source: Front Oncol. 2024 Sep 13;14:1433497. doi: 10.3389/fonc.2024.1433497 (PMC11427433; doi:10.3389/fonc.2024.1433497)
Supplement: Supplementary file 2 [file Table1.xlsx]

## Sheet: Breast
Characteristic Name	Coxibs: Patient Count	Coxibs: % of Cohort	Coxibs-Age: Mean	Coxibs-Age: SD	Control: Patient Count	Control: % of Cohort	Control-Age: Mean	Control-Age: SD	p-Value
Age at Index	1252	1	63.984	11.1245	1252	1	64.3067	11.3478	0.472517
White	695	0.55511			689	0.55032			0.809437
Asian	285	0.22764			300	0.23962			0.478682
Black or African American	83	0.06629			83	0.06629			1
Hispanic or Latino	57	0.04553			51	0.04073			0.555044
Long term (current) use of non-steroidal anti-inflammatories (NSAID)	42	0.03355			37	0.02955			0.56757
Family history of arthritis and other diseases of the musculoskeletal system and connective tissue	12	0.00958			10	0.00799			0.668442
Diseases of the musculoskeletal system and connective tissue	919	0.73403			930	0.74281			0.616953
Hypertensive diseases	553	0.44169			565	0.45128			0.629531
Ischemic heart diseases	122	0.09744			98	0.07827			0.0902241
Diseases of arteries, arterioles and capillaries	120	0.09585			122	0.09744			0.8924
Cerebrovascular diseases	71	0.05671			65	0.05192			0.596761
Diabetes mellitus	195	0.15575			187	0.14936			0.656584
Body mass index [BMI] 30-39, adult	159	0.127			145	0.11581			0.391645
Body mass index [BMI] 20-29, adult	123	0.09824			117	0.09345			0.683781
Body mass index [BMI] 40 or greater, adult	51	0.04073			53	0.04233			0.84123
Problems related to care provider dependency	57	0.04553			60	0.04792			0.77636
ANTILIPEMIC AGENTS	410	0.32748			399	0.31869			0.638314
ANTIHYPERTENSIVES,OTHER	154	0.123			148	0.11821			0.712742
metformin	117	0.09345			114	0.09105			0.835875
Stage 0	17	0.01358			15	0.01198			0.721965
Stage 1	67	0.05351			58	0.04633			0.408882
Stage 2	31	0.02476			22	0.01757			0.211468
Stage 3	23	0.01837			19	0.01518			0.533642
Stage 4	10	0.00799			10	0.00799			1
Endovascular Revascularization (Open or Percutaneous, Transcatheter) Procedures	10	0.00799			10	0.00799			1
Characteristic Name	Aspirin: Patient Count	Aspirin: % of Cohort	Aspirin-Age: Mean	Aspirin-Age: SD	Control: Patient Count	Control: % of Cohort	Control-Age: Mean	Control-Age: SD	p-Value
Age at Index	2973	1	72.6246	10.3105	2973	1	73.0158	10.205	0.141531
White	2296	0.77228			2304	0.77497			0.804201
Black or African American	324	0.10898			332	0.11167			0.740532
Asian	125	0.04205			113	0.03801			0.427256
Hispanic or Latino	110	0.037			108	0.03633			0.890232
Long term (current) use of non-steroidal anti-inflammatories (NSAID)	116	0.03902			98	0.03296			0.210128
Family history of arthritis and other diseases of the musculoskeletal system and connective tissue	29	0.00975			25	0.00841			0.584503
Diseases of the musculoskeletal system and connective tissue	2500	0.8409			2542	0.85503			0.129275
Hypertensive diseases	2063	0.69391			2074	0.69761			0.756517
Diabetes mellitus	849	0.28557			867	0.29162			0.60643
Ischemic heart diseases	827	0.27817			813	0.27346			0.684567
Diseases of arteries, arterioles and capillaries	683	0.22973			674	0.22671			0.780933
Cerebrovascular diseases	577	0.19408			570	0.19173			0.81804
Body mass index [BMI] 30-39, adult	515	0.17323			500	0.16818			0.605146
Body mass index [BMI] 20-29, adult	399	0.13421			337	0.11335			0.0146287
Body mass index [BMI] 40 or greater, adult	192	0.06458			194	0.06525			0.91616
Problems related to care provider dependency	98	0.03296			89	0.02994			0.503658
ANTILIPEMIC AGENTS	1493	0.50219			1479	0.49748			0.716518
ANTIHYPERTENSIVES,OTHER	607	0.20417			612	0.20585			0.872396
metformin	394	0.13253			384	0.12916			0.700565
Stage 0	41	0.01379			36	0.01211			0.566287
Stage 1	146	0.04911			142	0.04776			0.809069
Stage 2	75	0.02523			61	0.02052			0.224572
Stage 3	35	0.01177			32	0.01076			0.712433
Stage 4	26	0.00875			25	0.00841			0.88816
Endovascular Revascularization (Open or Percutaneous, Transcatheter) Procedures	17	0.00572			12	0.00404			0.351983
Characteristic Name	Ibuprofen: Patient Count	Ibuprofen: % of Cohort	Ibuprofen-Age: Mean	Ibuprofen-Age: SD	Control: Patient Count	Control: % of Cohort	Control-Age: Mean	Control-Age: SD	p-Value
Age at Index	2269	1	64.0934	12.0801	2269	1	64.7104	11.8726	0.0827685
White	1625	0.71617			1606	0.7078			0.533387
Black or African American	318	0.14015			353	0.15558			0.143276
Hispanic or Latino	165	0.07272			164	0.07228			0.954349
Asian	108	0.0476			107	0.04716			0.944293
Long term (current) use of non-steroidal anti-inflammatories (NSAID)	77	0.03394			49	0.0216			0.0114126
Family history of arthritis and other diseases of the musculoskeletal system and connective tissue	30	0.01322			15	0.00661			0.0246248
Diseases of the musculoskeletal system and connective tissue	1755	0.77347			1796	0.79154			0.14013
Hypertensive diseases	1127	0.49669			1195	0.52666			0.0434443
Cerebrovascular diseases	120	0.05289			103	0.04539			0.243029
Diseases of arteries, arterioles and capillaries	259	0.11415			257	0.11327			0.925488
Ischemic heart diseases	187	0.08242			200	0.08814			0.4896
Diabetes mellitus	420	0.1851			431	0.18995			0.675703
Body mass index [BMI] 20-29, adult	282	0.12428			279	0.12296			0.892375
Body mass index [BMI] 30-39, adult	345	0.15205			336	0.14808			0.708337
Body mass index [BMI] 40 or greater, adult	123	0.05421			110	0.04848			0.381899
Problems related to care provider dependency	59	0.026			50	0.02204			0.382888
ANTILIPEMIC AGENTS	790	0.34817			793	0.34949			0.925554
ANTIHYPERTENSIVES,OTHER	295	0.13001			286	0.12605			0.689263
metformin	257	0.11327			248	0.1093			0.670961
Stage 0	23	0.01014			15	0.00661			0.192493
Stage 1	141	0.06214			121	0.05333			0.203055
Stage 2	80	0.03526			78	0.03438			0.871341
Stage 3	37	0.01631			39	0.01719			0.817034
Stage 4	10	0.00441			10	0.00441			1
Endovascular Revascularization (Open or Percutaneous, Transcatheter) Procedures	10	0.00441			10	0.00441			1

## Sheet: Lung
Characteristic Name	Coxibs: Patient Count	Coxibs: % of Cohort	Coxibs-Age: Mean	Coxibs-Age: SD	Control: Patient Count	Control: % of Cohort	Control-Age: Mean	Control-Age: SD	p-Value
Age at Index	200	1	66.4	10.7386	200	1	65.375	11.2975	0.352937
Asian	86	0.43			87	0.435			0.919611
White	69	0.345			57	0.285			0.196472
Hispanic or Latino	10	0.05			0	0			0.0013621
Black or African American	10	0.05			15	0.075			0.3017
Diseases of the musculoskeletal system and connective tissue	136	0.68			138	0.69			0.829551
Hypertensive diseases	85	0.425			90	0.45			0.614295
Diabetes mellitus	44	0.22			42	0.21			0.807685
Problems related to care provider dependency	37	0.185			42	0.21			0.530028
Diseases of arteries, arterioles and capillaries	28	0.14			24	0.12			0.552043
Cerebrovascular diseases	21	0.105			23	0.115			0.74927
Ischemic heart diseases	19	0.095			14	0.07			0.36352
Body mass index [BMI] 30-39, adult	17	0.085			12	0.06			0.335005
Body mass index [BMI] 20-29, adult	14	0.07			10	0.05			0.399703
Long term (current) use of non-steroidal anti-inflammatories (NSAID)	10	0.05			10	0.05			1
Family history of arthritis and other diseases of the musculoskeletal system and connective tissue	10	0.05			10	0.05			1
Body mass index [BMI] 40 or greater, adult	10	0.05			10	0.05			1
ANTILIPEMIC AGENTS	66	0.33			58	0.29			0.387106
metformin	23	0.115			20	0.1			0.628198
ANTIHYPERTENSIVES,OTHER	20	0.1			19	0.095			0.866146
Stage 1	10	0.05			10	0.05			1
Stage 2	10	0.05			10	0.05			1
Stage 3	10	0.05			10	0.05			1
Stage 4	10	0.05			10	0.05			1
Stage 0	0	0			10	0.05			0.0013621
Endovascular Revascularization (Open or Percutaneous, Transcatheter) Procedures	0	0			0	0
Characteristic Name	Aspirin: Patient Count	Aspirin: % of Cohort	Aspirin-Age: Mean	Aspirin-Age: SD	Control: Patient Count	Control: % of Cohort	Control-Age: Mean	Control-Age: SD	p-Value
Age at Index	637	1	72.022	9.58836	637	1	72.1727	9.43506	0.777409
White	464	0.72841			468	0.73469			0.800357
Black or African American	84	0.13187			70	0.10989			0.228893
Asian	36	0.05651			28	0.04396			0.304842
Hispanic or Latino	10	0.0157			10	0.0157			1
Diseases of the musculoskeletal system and connective tissue	500	0.78493			512	0.80377			0.405515
Hypertensive diseases	469	0.73626			483	0.75824			0.36677
Ischemic heart diseases	256	0.40188			271	0.42543			0.393484
Diseases of arteries, arterioles and capillaries	241	0.37834			248	0.38932			0.686751
Cerebrovascular diseases	210	0.32967			216	0.33909			0.721605
Diabetes mellitus	184	0.28885			184	0.28885			1
Body mass index [BMI] 20-29, adult	119	0.18681			111	0.17425			0.560081
Body mass index [BMI] 30-39, adult	83	0.1303			74	0.11617			0.443023
Body mass index [BMI] 40 or greater, adult	31	0.04867			38	0.05965			0.38622
Problems related to care provider dependency	24	0.03768			31	0.04867			0.334576
Long term (current) use of non-steroidal anti-inflammatories (NSAID)	23	0.03611			24	0.03768			0.881844
Family history of arthritis and other diseases of the musculoskeletal system and connective tissue	10	0.0157			10	0.0157			1
ANTILIPEMIC AGENTS	333	0.52276			340	0.53375			0.694423
ANTIHYPERTENSIVES,OTHER	151	0.23705			133	0.20879			0.225643
metformin	67	0.10518			61	0.09576			0.57605
Stage 4	34	0.05338			38	0.05965			0.627451
Stage 1	32	0.05024			31	0.04867			0.897181
Stage 3	29	0.04553			28	0.04396			0.892201
Stage 2	11	0.01727			10	0.0157			0.825841
Stage 0	10	0.0157			0	0			0.00149959
Endovascular Revascularization (Open or Percutaneous, Transcatheter) Procedures	10	0.0157			10	0.0157			1
Characteristic Name	Ibuprofen: Patient Count	Ibuprofen: % of Cohort	Ibuprofen-Age: Mean	Ibuprofen-Age: SD	Control: Patient Count	Control: % of Cohort	Control-Age: Mean	Control-Age: SD	p-Value
Age at Index	355	1	64.3465	13.4013	355	1	65.2282	12.7295	0.36908
White	250	0.70423			241	0.67887			0.464582
Black or African American	50	0.14085			55	0.15493			0.597083
Asian	25	0.07042			25	0.07042			1
Hispanic or Latino	16	0.04507			15	0.04225			0.854281
Diseases of the musculoskeletal system and connective tissue	294	0.82817			305	0.85915			0.255663
Hypertensive diseases	185	0.52113			202	0.56901			0.200119
Diseases of arteries, arterioles and capillaries	83	0.2338			80	0.22535			0.788923
Body mass index [BMI] 20-29, adult	77	0.2169			68	0.19155			0.402118
Ischemic heart diseases	75	0.21127			76	0.21408			0.926925
Cerebrovascular diseases	62	0.17465			70	0.19718			0.440271
Diabetes mellitus	59	0.1662			79	0.22254			0.0578543
Body mass index [BMI] 30-39, adult	46	0.12958			47	0.13239			0.911429
Long term (current) use of non-steroidal anti-inflammatories (NSAID)	17	0.04789			17	0.04789			1
Problems related to care provider dependency	13	0.03662			14	0.03944			0.84444
Body mass index [BMI] 40 or greater, adult	12	0.0338			10	0.02817			0.664895
Family history of arthritis and other diseases of the musculoskeletal system and connective tissue	10	0.02817			10	0.02817			1
ANTILIPEMIC AGENTS	125	0.35211			126	0.35493			0.937428
ANTIHYPERTENSIVES,OTHER	69	0.19437			80	0.22535			0.310684
metformin	37	0.10423			51	0.14366			0.110827
Stage 4	22	0.06197			18	0.0507			0.515007
Stage 1	18	0.0507			15	0.04225			0.592782
Stage 3	14	0.03944			13	0.03662			0.84444
Stage 2	10	0.02817			10	0.02817			1
Stage 0	0	0			10	0.02817			0.00144861
Endovascular Revascularization (Open or Percutaneous, Transcatheter) Procedures	0	0			0	0

## Sheet: Kidney
Characteristic Name	Coxibs: Patient Count	Coxibs: % of Cohort	Coxibs-Age: Mean	Coxibs-Age: SD	Control: Patient Count	Control: % of Cohort	Control-Age: Mean	Control-Age: SD	p-Value
Age at Index	29	1	64.931	14.5772	29	1	65.6897	17.017	0.855988
White	18	0.62069			14	0.48276			0.290914
Hispanic or Latino	10	0.34483			0	0			0.000508746
Black or African American	10	0.34483			10	0.34483			1
Asian	10	0.34483			10	0.34483			1
Diseases of the musculoskeletal system and connective tissue	24	0.82759			25	0.86207			0.716862
Hypertensive diseases	23	0.7931			22	0.75862			0.752858
Long term (current) use of non-steroidal anti-inflammatories (NSAID)	10	0.34483			10	0.34483			1
Body mass index [BMI] 20-29, adult	10	0.34483			10	0.34483			1
Body mass index [BMI] 30-39, adult	10	0.34483			10	0.34483			1
Body mass index [BMI] 40 or greater, adult	10	0.34483			10	0.34483			1
Diabetes mellitus	10	0.34483			10	0.34483			1
Ischemic heart diseases	10	0.34483			10	0.34483			1
Cerebrovascular diseases	10	0.34483			10	0.34483			1
Diseases of arteries, arterioles and capillaries	10	0.34483			10	0.34483			1
Problems related to care provider dependency	10	0.34483			10	0.34483			1
Family history of arthritis and other diseases of the musculoskeletal system and connective tissue	0	0			0	0
ANTILIPEMIC AGENTS	14	0.48276			13	0.44828			0.792366
metformin	10	0.34483			10	0.34483			1
ANTIHYPERTENSIVES,OTHER	10	0.34483			10	0.34483			1
Stage 1	10	0.34483			10	0.34483			1
Stage 3	10	0.34483			10	0.34483			1
Stage 4	10	0.34483			10	0.34483			1
Stage 0	0	0			0	0
Stage 2	0	0			0	0
Endovascular Revascularization (Open or Percutaneous, Transcatheter) Procedures	0	0			0	0
Characteristic Name	Aspirin: Patient Count	Aspirin: % of Cohort	Aspirin-Age: Mean	Aspirin-Age: SD	Control: Patient Count	Control: % of Cohort	Control-Age: Mean	Control-Age: SD	p-Value
Age at Index	151	1	68.3576	15.1109	151	1	69.6225	11.4983	0.413673
White	115	0.76159			117	0.77483			0.785057
Black or African American	22	0.1457			20	0.13245			0.739436
Hispanic or Latino	10	0.06623			10	0.06623			1
Asian	10	0.06623			10	0.06623			1
Diseases of the musculoskeletal system and connective tissue	127	0.84106			140	0.92715			0.0194396
Hypertensive diseases	127	0.84106			131	0.86755			0.51413
Diabetes mellitus	69	0.45695			74	0.49007			0.56445
Ischemic heart diseases	54	0.35762			54	0.35762			1
Diseases of arteries, arterioles and capillaries	46	0.30464			51	0.33775			0.537773
Body mass index [BMI] 30-39, adult	36	0.23841			42	0.27815			0.430211
Cerebrovascular diseases	30	0.19868			27	0.17881			0.659091
Body mass index [BMI] 20-29, adult	25	0.16556			18	0.11921			0.249032
Body mass index [BMI] 40 or greater, adult	18	0.11921			13	0.08609			0.34313
Problems related to care provider dependency	12	0.07947			13	0.08609			0.834581
Long term (current) use of non-steroidal anti-inflammatories (NSAID)	10	0.06623			10	0.06623			1
Family history of arthritis and other diseases of the musculoskeletal system and connective tissue	10	0.06623			10	0.06623			1
ANTILIPEMIC AGENTS	99	0.65563			94	0.62252			0.549122
ANTIHYPERTENSIVES,OTHER	50	0.33113			52	0.34437			0.80774
metformin	21	0.13907			26	0.17219			0.427372
Stage 1	11	0.07285			16	0.10596			0.313271
Stage 0	10	0.06623			10	0.06623			1
Stage 2	10	0.06623			10	0.06623			1
Stage 3	10	0.06623			10	0.06623			1
Stage 4	10	0.06623			10	0.06623			1
Endovascular Revascularization (Open or Percutaneous, Transcatheter) Procedures	10	0.06623			0	0			0.00130004
Characteristic Name	Ibuprofen: Patient Count	Ibuprofen: % of Cohort	Ibuprofen-Age: Mean	Ibuprofen-Age: SD	Control: Patient Count	Control: % of Cohort	Control-Age: Mean	Control-Age: SD	p-Value
Age at Index	90	1	53.1778	23.1699	90	1	57.5222	21.5721	0.194632
White	66	0.73333			71	0.78889			0.382118
Hispanic or Latino	12	0.13333			10	0.11111			0.649023
Black or African American	10	0.11111			10	0.11111			1
Asian	10	0.11111			10	0.11111			1
Diseases of the musculoskeletal system and connective tissue	67	0.74444			70	0.77778			0.6
Hypertensive diseases	61	0.67778			62	0.68889			0.872699
Body mass index [BMI] 30-39, adult	26	0.28889			29	0.32222			0.627376
Diseases of arteries, arterioles and capillaries	22	0.24444			21	0.23333			0.861237
Body mass index [BMI] 20-29, adult	15	0.16667			16	0.17778			0.843509
Diabetes mellitus	15	0.16667			16	0.17778			0.843509
Ischemic heart diseases	13	0.14444			11	0.12222			0.661003
Cerebrovascular diseases	13	0.14444			13	0.14444			1
Long term (current) use of non-steroidal anti-inflammatories (NSAID)	10	0.11111			10	0.11111			1
Family history of arthritis and other diseases of the musculoskeletal system and connective tissue	10	0.11111			10	0.11111			1
Body mass index [BMI] 40 or greater, adult	10	0.11111			10	0.11111			1
Problems related to care provider dependency	10	0.11111			10	0.11111			1
ANTILIPEMIC AGENTS	30	0.33333			31	0.34444			0.874874
ANTIHYPERTENSIVES,OTHER	25	0.27778			28	0.31111			0.623717
metformin	10	0.11111			10	0.11111			1
Stage 0	10	0.11111			10	0.11111			1
Stage 1	10	0.11111			10	0.11111			1
Stage 2	10	0.11111			0	0			0.0011381
Stage 3	10	0.11111			10	0.11111			1
Stage 4	10	0.11111			10	0.11111			1
Endovascular Revascularization (Open or Percutaneous, Transcatheter) Procedures	0	0			0	0

## Sheet: Bladder
Characteristic Name	Coxibs: Patient Count	Coxibs: % of Cohort	Coxibs-Age: Mean	Coxibs-Age: SD	Control: Patient Count	Control: % of Cohort	Control-Age: Mean	Control-Age: SD	p-Value
Age at Index	53	1	67.2453	12.2583	53	1	66.8113	10.5449	0.845474
White	35	0.66038			34	0.64151			0.838538
Hispanic or Latino	10	0.18868			0	0			0.000890867
Black or African American	10	0.18868			10	0.18868			1
Asian	10	0.18868			10	0.18868			1
Diseases of the musculoskeletal system and connective tissue	34	0.64151			34	0.64151			1
Hypertensive diseases	28	0.5283			32	0.60377			0.433101
Long term (current) use of non-steroidal anti-inflammatories (NSAID)	10	0.18868			10	0.18868			1
Body mass index [BMI] 20-29, adult	10	0.18868			10	0.18868			1
Body mass index [BMI] 30-39, adult	10	0.18868			10	0.18868			1
Diabetes mellitus	10	0.18868			12	0.22642			0.631941
Ischemic heart diseases	10	0.18868			11	0.20755			0.807473
Cerebrovascular diseases	10	0.18868			10	0.18868			1
Diseases of arteries, arterioles and capillaries	10	0.18868			10	0.18868			1
Problems related to care provider dependency	10	0.18868			10	0.18868			1
Family history of arthritis and other diseases of the musculoskeletal system and connective tissue	0	0			0	0
Body mass index [BMI] 40 or greater, adult	0	0			0	0
ANTILIPEMIC AGENTS	24	0.45283			27	0.50943			0.559767
ANTIHYPERTENSIVES,OTHER	11	0.20755			10	0.18868			0.807473
metformin	10	0.18868			10	0.18868			1
Stage 1	10	0.18868			10	0.18868			1
Stage 2	10	0.18868			10	0.18868			1
Stage 0	0	0			0	0
Stage 3	0	0			0	0
Stage 4	0	0			0	0
Endovascular Revascularization (Open or Percutaneous, Transcatheter) Procedures	0	0			0	0
Characteristic Name	Aspirin: Patient Count	Aspirin: % of Cohort	Aspirin-Age: Mean	Aspirin-Age: SD	Control: Patient Count	Control: % of Cohort	Control-Age: Mean	Control-Age: SD	p-Value
Age at Index	177	1	75.3107	9.6748	177	1	75.5932	8.83199	0.774364
White	155	0.87571			149	0.84181			0.359849
Black or African American	13	0.07345			18	0.10169			0.347149
Hispanic or Latino	10	0.0565			10	0.0565			1
Asian	10	0.0565			10	0.0565			1
Hypertensive diseases	143	0.80791			147	0.83051			0.580658
Diseases of the musculoskeletal system and connective tissue	139	0.78531			139	0.78531			1
Ischemic heart diseases	70	0.39548			70	0.39548			1
Diseases of arteries, arterioles and capillaries	66	0.37288			61	0.34463			0.579538
Diabetes mellitus	64	0.36158			66	0.37288			0.825471
Cerebrovascular diseases	39	0.22034			44	0.24859			0.530489
Body mass index [BMI] 30-39, adult	32	0.18079			31	0.17514			0.889483
Body mass index [BMI] 20-29, adult	24	0.13559			17	0.09605			0.244986
Long term (current) use of non-steroidal anti-inflammatories (NSAID)	10	0.0565			10	0.0565			1
Family history of arthritis and other diseases of the musculoskeletal system and connective tissue	10	0.0565			10	0.0565			1
Body mass index [BMI] 40 or greater, adult	10	0.0565			10	0.0565			1
Problems related to care provider dependency	10	0.0565			10	0.0565			1
ANTILIPEMIC AGENTS	109	0.61582			111	0.62712			0.826523
ANTIHYPERTENSIVES,OTHER	53	0.29944			56	0.31638			0.729791
metformin	26	0.14689			29	0.16384			0.659825
Stage 0	13	0.07345			10	0.0565			0.517689
Stage 1	10	0.0565			10	0.0565			1
Stage 2	10	0.0565			10	0.0565			1
Stage 3	10	0.0565			10	0.0565			1
Stage 4	10	0.0565			10	0.0565			1
Endovascular Revascularization (Open or Percutaneous, Transcatheter) Procedures	10	0.0565			10	0.0565			1
Characteristic Name	Ibuprofen: Patient Count	Ibuprofen: % of Cohort	Ibuprofen-Age: Mean	Ibuprofen-Age: SD	Control: Patient Count	Control: % of Cohort	Control-Age: Mean	Control-Age: SD	p-Value
Age at Index	115	1	69.5304	11.8583	115	1	69.6348	11.009	0.944926
White	90	0.78261			99	0.86087			0.121011
Black or African American	15	0.13043			10	0.08696			0.289499
Hispanic or Latino	10	0.08696			10	0.08696			1
Asian	10	0.08696			0	0			0.00122348
Diseases of the musculoskeletal system and connective tissue	85	0.73913			81	0.70435			0.556166
Hypertensive diseases	54	0.46957			47	0.4087			0.352345
Diabetes mellitus	23	0.2			12	0.10435			0.0434539
Diseases of arteries, arterioles and capillaries	23	0.2			21	0.18261			0.737412
Ischemic heart diseases	21	0.18261			19	0.16522			0.727896
Body mass index [BMI] 20-29, adult	19	0.16522			15	0.13043			0.457412
Body mass index [BMI] 30-39, adult	18	0.15652			12	0.10435			0.240101
Cerebrovascular diseases	15	0.13043			17	0.14783			0.703163
Long term (current) use of non-steroidal anti-inflammatories (NSAID)	10	0.08696			10	0.08696			1
Family history of arthritis and other diseases of the musculoskeletal system and connective tissue	10	0.08696			0	0			0.00122348
Body mass index [BMI] 40 or greater, adult	10	0.08696			10	0.08696			1
Problems related to care provider dependency	10	0.08696			10	0.08696			1
ANTILIPEMIC AGENTS	44	0.38261			44	0.38261			1
ANTIHYPERTENSIVES,OTHER	25	0.21739			29	0.25217			0.533772
metformin	10	0.08696			10	0.08696			1
Stage 0	10	0.08696			10	0.08696			1
Stage 1	10	0.08696			10	0.08696			1
Stage 2	10	0.08696			10	0.08696			1
Stage 3	10	0.08696			0	0			0.00122348
Stage 4	10	0.08696			0	0			0.00122348
Endovascular Revascularization (Open or Percutaneous, Transcatheter) Procedures	0	0			0	0

## Sheet: Lymphohematopoietic
Characteristic Name	Coxibs: Patient Count	Coxibs: % of Cohort	Coxibs-Age: Mean	Coxibs-Age: SD	Control: Patient Count	Control: % of Cohort	Control-Age: Mean	Control-Age: SD	p-Value
Age at Index	245	1	61.4245	17.5284	245	1	62.1714	17.8053	0.640044
White	152	0.62041			154	0.62857			0.851992
Asian	42	0.17143			42	0.17143			1
Black or African American	14	0.05714			15	0.06122			0.848175
Hispanic or Latino	10	0.04082			11	0.0449			0.823497
Diseases of the musculoskeletal system and connective tissue	187	0.76327			186	0.75918			0.915612
Hypertensive diseases	119	0.48571			119	0.48571			1
Diabetes mellitus	50	0.20408			59	0.24082			0.328268
Diseases of arteries, arterioles and capillaries	43	0.17551			36	0.14694			0.389829
Body mass index [BMI] 20-29, adult	36	0.14694			36	0.14694			1
Body mass index [BMI] 30-39, adult	28	0.11429			27	0.1102			0.886203
Cerebrovascular diseases	27	0.1102			28	0.11429			0.886203
Ischemic heart diseases	25	0.10204			28	0.11429			0.662579
Problems related to care provider dependency	25	0.10204			30	0.12245			0.474267
Body mass index [BMI] 40 or greater, adult	19	0.07755			16	0.06531			0.598725
Long term (current) use of non-steroidal anti-inflammatories (NSAID)	10	0.04082			10	0.04082			1
Family history of arthritis and other diseases of the musculoskeletal system and connective tissue	10	0.04082			10	0.04082			1
ANTILIPEMIC AGENTS	89	0.36327			94	0.38367			0.640533
metformin	27	0.1102			30	0.12245			0.67251
ANTIHYPERTENSIVES,OTHER	27	0.1102			30	0.12245			0.67251
Stage 1	10	0.04082			10	0.04082			1
Stage 2	10	0.04082			10	0.04082			1
Stage 3	10	0.04082			10	0.04082			1
Stage 4	10	0.04082			10	0.04082			1
Stage 0	0	0			0	0
Endovascular Revascularization (Open or Percutaneous, Transcatheter) Procedures	0	0			0	0
Characteristic Name	Aspirin: Patient Count	Aspirin: % of Cohort	Aspirin-Age: Mean	Aspirin-Age: SD	Control: Patient Count	Control: % of Cohort	Control-Age: Mean	Control-Age: SD	p-Value
Age at Index	1118	1	69.6762	13.0873	1118	1	70.3739	12.46	0.196851
White	833	0.74508			846	0.75671			0.524997
Black or African American	131	0.11717			127	0.1136			0.791185
Hispanic or Latino	40	0.03578			44	0.03936			0.656412
Asian	26	0.02326			21	0.01878			0.461054
Diseases of the musculoskeletal system and connective tissue	854	0.76386			884	0.7907			0.127305
Hypertensive diseases	730	0.65295			733	0.65564			0.89388
Ischemic heart diseases	292	0.26118			304	0.27191			0.566003
Diabetes mellitus	287	0.25671			255	0.22809			0.114297
Diseases of arteries, arterioles and capillaries	225	0.20125			223	0.19946			0.915846
Cerebrovascular diseases	198	0.1771			182	0.16279			0.367643
Body mass index [BMI] 20-29, adult	172	0.15385			161	0.14401			0.513491
Body mass index [BMI] 30-39, adult	165	0.14758			150	0.13417			0.361864
Body mass index [BMI] 40 or greater, adult	80	0.07156			59	0.05277			0.0658736
Problems related to care provider dependency	50	0.04472			52	0.04651			0.839364
Long term (current) use of non-steroidal anti-inflammatories (NSAID)	41	0.03667			40	0.03578			0.909888
Family history of arthritis and other diseases of the musculoskeletal system and connective tissue	11	0.00984			13	0.01163			0.681471
ANTILIPEMIC AGENTS	479	0.42844			475	0.42487			0.864198
ANTIHYPERTENSIVES,OTHER	244	0.21825			241	0.21556			0.877659
metformin	122	0.10912			104	0.09302			0.206639
Stage 4	19	0.01699			15	0.01342			0.489396
Stage 1	18	0.0161			12	0.01073			0.270084
Stage 2	13	0.01163			10	0.00894			0.529489
Stage 0	10	0.00894			10	0.00894			1
Stage 3	10	0.00894			12	0.01073			0.668276
Endovascular Revascularization (Open or Percutaneous, Transcatheter) Procedures	10	0.00894			10	0.00894			1
Characteristic Name	Ibuprofen: Patient Count	Ibuprofen: % of Cohort	Ibuprofen-Age: Mean	Ibuprofen-Age: SD	Control: Patient Count	Control: % of Cohort	Control-Age: Mean	Control-Age: SD	p-Value
Age at Index	843	1	48.1151	23.8841	843	1	50.102	22.9195	0.0815536
White	569	0.67497			567	0.6726			0.917254
Black or African American	121	0.14353			136	0.16133			0.309469
Hispanic or Latino	108	0.12811			97	0.11507			0.412374
Asian	32	0.03796			33	0.03915			0.899338
Diseases of the musculoskeletal system and connective tissue	609	0.72242			638	0.75682			0.107531
Hypertensive diseases	347	0.41163			360	0.42705			0.521126
Diabetes mellitus	144	0.17082			161	0.19098			0.282128
Body mass index [BMI] 20-29, adult	112	0.13286			119	0.14116			0.620049
Body mass index [BMI] 30-39, adult	111	0.13167			125	0.14828			0.32576
Diseases of arteries, arterioles and capillaries	98	0.11625			102	0.121			0.763204
Ischemic heart diseases	73	0.0866			85	0.10083			0.315951
Cerebrovascular diseases	56	0.06643			68	0.08066			0.262889
Body mass index [BMI] 40 or greater, adult	47	0.05575			46	0.05457			0.915044
Problems related to care provider dependency	45	0.05338			44	0.05219			0.913271
Long term (current) use of non-steroidal anti-inflammatories (NSAID)	32	0.03796			21	0.02491			0.124713
Family history of arthritis and other diseases of the musculoskeletal system and connective tissue	10	0.01186			10	0.01186			1
ANTILIPEMIC AGENTS	210	0.24911			208	0.24674			0.910189
ANTIHYPERTENSIVES,OTHER	128	0.15184			138	0.1637			0.504068
metformin	67	0.07948			62	0.07355			0.646881
Stage 2	13	0.01542			12	0.01423			0.840308
Stage 4	13	0.01542			10	0.01186			0.52879
Stage 0	10	0.01186			10	0.01186			1
Stage 1	10	0.01186			13	0.01542			0.52879
Stage 3	10	0.01186			10	0.01186			1
Endovascular Revascularization (Open or Percutaneous, Transcatheter) Procedures	10	0.01186			10	0.01186			1

## Sheet: Liver and biliary tract
Characteristic Name	Coxibs: Patient Count	Coxibs: % of Cohort	Coxibs-Age: Mean	Coxibs-Age: SD	Control: Patient Count	Control: % of Cohort	Control-Age: Mean	Control-Age: SD	p-Value
Age at Index	46	1	62.6087	11.6876	46	1	62.413	15.3313	0.945275
Asian	27	0.58696			27	0.58696			1
Hispanic or Latino	10	0.21739			0	0			0.000809418
White	10	0.21739			10	0.21739			1
Black or African American	10	0.21739			10	0.21739			1
Diseases of the musculoskeletal system and connective tissue	27	0.58696			25	0.54348			0.674031
Hypertensive diseases	22	0.47826			23	0.5			0.834789
Problems related to care provider dependency	14	0.30435			12	0.26087			0.6433
Diabetes mellitus	13	0.28261			17	0.36957			0.373678
Long term (current) use of non-steroidal anti-inflammatories (NSAID)	10	0.21739			10	0.21739			1
Family history of arthritis and other diseases of the musculoskeletal system and connective tissue	10	0.21739			10	0.21739			1
Body mass index [BMI] 20-29, adult	10	0.21739			10	0.21739			1
Body mass index [BMI] 30-39, adult	10	0.21739			10	0.21739			1
Body mass index [BMI] 40 or greater, adult	10	0.21739			10	0.21739			1
Ischemic heart diseases	10	0.21739			10	0.21739			1
Cerebrovascular diseases	10	0.21739			10	0.21739			1
Diseases of arteries, arterioles and capillaries	10	0.21739			10	0.21739			1
metformin	11	0.23913			11	0.23913			1
ANTILIPEMIC AGENTS	11	0.23913			10	0.21739			0.803823
ANTIHYPERTENSIVES,OTHER	10	0.21739			12	0.26087			0.624958
Stage 1	10	0.21739			0	0			0.000809418
Stage 2	10	0.21739			10	0.21739			1
Stage 3	10	0.21739			10	0.21739			1
Stage 4	10	0.21739			10	0.21739			1
Stage 0	0	0			0	0
Endovascular Revascularization (Open or Percutaneous, Transcatheter) Procedures	0	0			0	0
Characteristic Name	Aspirin: Patient Count	Aspirin: % of Cohort	Aspirin-Age: Mean	Aspirin-Age: SD	Control: Patient Count	Control: % of Cohort	Control-Age: Mean	Control-Age: SD	p-Value
Age at Index	108	1	65.8889	13.8782	108	1	65.8333	15.5927	0.97796
White	70	0.64815			80	0.74074			0.139649
Hispanic or Latino	15	0.13889			14	0.12963			0.841813
Black or African American	14	0.12963			13	0.12037			0.836996
Asian	10	0.09259			10	0.09259			1
Diseases of the musculoskeletal system and connective tissue	84	0.77778			91	0.84259			0.224539
Hypertensive diseases	80	0.74074			81	0.75			0.875889
Diabetes mellitus	45	0.41667			44	0.40741			0.890052
Diseases of arteries, arterioles and capillaries	38	0.35185			39	0.36111			0.887032
Ischemic heart diseases	32	0.2963			27	0.25			0.445153
Body mass index [BMI] 20-29, adult	21	0.19444			14	0.12963			0.196162
Body mass index [BMI] 30-39, adult	20	0.18519			18	0.16667			0.720792
Cerebrovascular diseases	20	0.18519			16	0.14815			0.465209
Long term (current) use of non-steroidal anti-inflammatories (NSAID)	10	0.09259			10	0.09259			1
Family history of arthritis and other diseases of the musculoskeletal system and connective tissue	10	0.09259			10	0.09259			1
Body mass index [BMI] 40 or greater, adult	10	0.09259			11	0.10185			0.81835
Problems related to care provider dependency	10	0.09259			10	0.09259			1
ANTILIPEMIC AGENTS	35	0.32407			35	0.32407			1
ANTIHYPERTENSIVES,OTHER	30	0.27778			33	0.30556			0.653368
metformin	17	0.15741			14	0.12963			0.560424
Stage 1	10	0.09259			10	0.09259			1
Stage 2	10	0.09259			10	0.09259			1
Stage 3	10	0.09259			10	0.09259			1
Stage 4	10	0.09259			10	0.09259			1
Stage 0	0	0			10	0.09259			0.00120319
Endovascular Revascularization (Open or Percutaneous, Transcatheter) Procedures	10	0.09259			0	0			0.00120319
Characteristic Name	Ibuprofen: Patient Count	Ibuprofen: % of Cohort	Ibuprofen-Age: Mean	Ibuprofen-Age: SD	Control: Patient Count	Control: % of Cohort	Control-Age: Mean	Control-Age: SD	p-Value
Age at Index	41	1	63	11.3004	41	1	62.3659	12.4152	0.8095
White	25	0.60976			26	0.63415			0.819848
Hispanic or Latino	10	0.2439			10	0.2439			1
Black or African American	10	0.2439			10	0.2439			1
Asian	10	0.2439			10	0.2439			1
Diseases of the musculoskeletal system and connective tissue	28	0.68293			27	0.65854			0.814219
Hypertensive diseases	25	0.60976			22	0.53659			0.502985
Body mass index [BMI] 30-39, adult	11	0.26829			10	0.2439			0.800263
Diabetes mellitus	11	0.26829			10	0.2439			0.800263
Body mass index [BMI] 20-29, adult	10	0.2439			13	0.31707			0.460843
Body mass index [BMI] 40 or greater, adult	10	0.2439			0	0			0.000738847
Ischemic heart diseases	10	0.2439			10	0.2439			1
Cerebrovascular diseases	10	0.2439			10	0.2439			1
Diseases of arteries, arterioles and capillaries	10	0.2439			10	0.2439			1
Problems related to care provider dependency	10	0.2439			0	0			0.000738847
Long term (current) use of non-steroidal anti-inflammatories (NSAID)	0	0			0	0
Family history of arthritis and other diseases of the musculoskeletal system and connective tissue	0	0			0	0
ANTILIPEMIC AGENTS	12	0.29268			12	0.29268			1
metformin	10	0.2439			10	0.2439			1
ANTIHYPERTENSIVES,OTHER	10	0.2439			10	0.2439			1
Stage 1	10	0.2439			10	0.2439			1
Stage 2	10	0.2439			10	0.2439			1
Stage 3	10	0.2439			10	0.2439			1
Stage 4	10	0.2439			10	0.2439			1
Stage 0	0	0			0	0
Endovascular Revascularization (Open or Percutaneous, Transcatheter) Procedures	0	0			0	0

## Sheet: Pancreas
Characteristic Name	Coxibs: Patient Count	Coxibs: % of Cohort	Coxibs-Age: Mean	Coxibs-Age: SD	Control: Patient Count	Control: % of Cohort	Control-Age: Mean	Control-Age: SD	p-Value
Age at Index	36	1	65.7778	9.36593	36	1	66.0278	12.0083	0.921819
White	13	0.36111			14	0.38889			0.807671
Hispanic or Latino	10	0.27778			0	0			0.000654958
Black or African American	10	0.27778			11	0.30556			0.795418
Asian	10	0.27778			10	0.27778			1
Diseases of the musculoskeletal system and connective tissue	24	0.66667			29	0.80556			0.181233
Hypertensive diseases	24	0.66667			28	0.77778			0.292584
Diabetes mellitus	20	0.55556			23	0.63889			0.470992
Long term (current) use of non-steroidal anti-inflammatories (NSAID)	10	0.27778			10	0.27778			1
Family history of arthritis and other diseases of the musculoskeletal system and connective tissue	10	0.27778			10	0.27778			1
Body mass index [BMI] 20-29, adult	10	0.27778			10	0.27778			1
Body mass index [BMI] 30-39, adult	10	0.27778			10	0.27778			1
Body mass index [BMI] 40 or greater, adult	10	0.27778			10	0.27778			1
Ischemic heart diseases	10	0.27778			10	0.27778			1
Cerebrovascular diseases	10	0.27778			10	0.27778			1
Diseases of arteries, arterioles and capillaries	10	0.27778			10	0.27778			1
Problems related to care provider dependency	10	0.27778			10	0.27778			1
ANTILIPEMIC AGENTS	16	0.44444			19	0.52778			0.47933
metformin	11	0.30556			12	0.33333			0.800455
ANTIHYPERTENSIVES,OTHER	10	0.27778			10	0.27778			1
Stage 1	10	0.27778			10	0.27778			1
Stage 2	10	0.27778			0	0			0.000654958
Stage 3	10	0.27778			10	0.27778			1
Stage 0	0	0			0	0
Stage 4	0	0			0	0
Endovascular Revascularization (Open or Percutaneous, Transcatheter) Procedures	0	0			0	0
Characteristic Name	Aspirin: Patient Count	Aspirin: % of Cohort	Aspirin-Age: Mean	Aspirin-Age: SD	Control: Patient Count	Control: % of Cohort	Control-Age: Mean	Control-Age: SD	p-Value
Age at Index	119	1	70.1681	9.37751	119	1	70.8067	9.22164	0.596804
White	88	0.7395			92	0.77311			0.545879
Black or African American	13	0.10924			10	0.08403			0.51044
Hispanic or Latino	10	0.08403			10	0.08403			1
Asian	10	0.08403			10	0.08403			1
Hypertensive diseases	78	0.65546			87	0.73109			0.205833
Diseases of the musculoskeletal system and connective tissue	76	0.63866			78	0.65546			0.786175
Diabetes mellitus	43	0.36134			54	0.45378			0.146763
Diseases of arteries, arterioles and capillaries	31	0.2605			23	0.19328			0.215661
Ischemic heart diseases	28	0.23529			29	0.2437			0.879278
Body mass index [BMI] 20-29, adult	25	0.21008			28	0.23529			0.640216
Cerebrovascular diseases	16	0.13445			11	0.09244			0.306798
Body mass index [BMI] 30-39, adult	14	0.11765			20	0.16807			0.26638
Long term (current) use of non-steroidal anti-inflammatories (NSAID)	10	0.08403			10	0.08403			1
Family history of arthritis and other diseases of the musculoskeletal system and connective tissue	10	0.08403			10	0.08403			1
Body mass index [BMI] 40 or greater, adult	10	0.08403			10	0.08403			1
Problems related to care provider dependency	10	0.08403			10	0.08403			1
ANTILIPEMIC AGENTS	57	0.47899			62	0.52101			0.516853
ANTIHYPERTENSIVES,OTHER	37	0.31092			31	0.2605			0.389284
metformin	16	0.13445			14	0.11765			0.696097
Stage 1	11	0.09244			11	0.09244			1
Stage 2	10	0.08403			10	0.08403			1
Stage 3	10	0.08403			10	0.08403			1
Stage 4	10	0.08403			10	0.08403			1
Stage 0	0	0			0	0
Endovascular Revascularization (Open or Percutaneous, Transcatheter) Procedures	0	0			0	0
Characteristic Name	Ibuprofen: Patient Count	Ibuprofen: % of Cohort	Ibuprofen-Age: Mean	Ibuprofen-Age: SD	Control: Patient Count	Control: % of Cohort	Control-Age: Mean	Control-Age: SD	p-Value
Age at Index	97	1	64.1856	12.8957	97	1	66.4639	12.7345	0.217185
White	63	0.64948			58	0.59794			0.458695
Asian	11	0.1134			10	0.10309			0.81725
Hispanic or Latino	10	0.10309			10	0.10309			1
Black or African American	10	0.10309			16	0.16495			0.206059
Diseases of the musculoskeletal system and connective tissue	65	0.6701			67	0.69072			0.758138
Hypertensive diseases	53	0.54639			59	0.60825			0.383187
Diabetes mellitus	29	0.29897			29	0.29897			1
Body mass index [BMI] 20-29, adult	20	0.20619			19	0.19588			0.857824
Diseases of arteries, arterioles and capillaries	16	0.16495			27	0.27835			0.0572512
Body mass index [BMI] 30-39, adult	14	0.14433			14	0.14433			1
Long term (current) use of non-steroidal anti-inflammatories (NSAID)	10	0.10309			0	0			0.00116599
Family history of arthritis and other diseases of the musculoskeletal system and connective tissue	10	0.10309			10	0.10309			1
Body mass index [BMI] 40 or greater, adult	10	0.10309			10	0.10309			1
Ischemic heart diseases	10	0.10309			10	0.10309			1
Cerebrovascular diseases	10	0.10309			10	0.10309			1
Problems related to care provider dependency	10	0.10309			10	0.10309			1
ANTILIPEMIC AGENTS	33	0.34021			38	0.39175			0.456134
ANTIHYPERTENSIVES,OTHER	22	0.2268			20	0.20619			0.727355
metformin	16	0.16495			17	0.17526			0.848457
Stage 1	10	0.10309			10	0.10309			1
Stage 2	10	0.10309			10	0.10309			1
Stage 3	10	0.10309			10	0.10309			1
Stage 4	10	0.10309			10	0.10309			1
Stage 0	0	0			0	0
Endovascular Revascularization (Open or Percutaneous, Transcatheter) Procedures	0	0			0	0

## Sheet: Melanoma
Characteristic Name	Coxibs: Patient Count	Coxibs: % of Cohort	Coxibs-Age: Mean	Coxibs-Age: SD	Control: Patient Count	Control: % of Cohort	Control-Age: Mean	Control-Age: SD	p-Value
Age at Index	72	1	61.6944	13.0434	72	1	59.3611	16.0267	0.339612
White	63	0.875			63	0.875			1
Hispanic or Latino	10	0.13889			0	0			0.0010449
Asian	10	0.13889			10	0.13889			1
Black or African American	0	0			0	0
Family history of arthritis and other diseases of the musculoskeletal system and connective tissue	10	0.13889			10	0.13889			1
Long term (current) use of non-steroidal anti-inflammatories (NSAID)	10	0.13889			10	0.13889			1
Diseases of the musculoskeletal system and connective tissue	57	0.79167			59	0.81944			0.673669
Hypertensive diseases	35	0.48611			32	0.44444			0.616223
Ischemic heart diseases	10	0.13889			10	0.13889			1
Cerebrovascular diseases	10	0.13889			10	0.13889			1
Diseases of arteries, arterioles and capillaries	14	0.19444			19	0.26389			0.321508
Diabetes mellitus	12	0.16667			10	0.13889			0.643182
Body mass index [BMI] 20-29, adult	11	0.15278			16	0.22222			0.285737
Body mass index [BMI] 30-39, adult	10	0.13889			10	0.13889			1
Body mass index [BMI] 40 or greater, adult	10	0.13889			10	0.13889			1
Problems related to care provider dependency	10	0.13889			10	0.13889			1
ANTILIPEMIC AGENTS	29	0.40278			24	0.33333			0.387611
metformin	12	0.16667			10	0.13889			0.643182
ANTIHYPERTENSIVES,OTHER	10	0.13889			10	0.13889			1
Stage 0	10	0.13889			10	0.13889			1
Stage 1	10	0.13889			10	0.13889			1
Stage 2	10	0.13889			10	0.13889			1
Stage 3	10	0.13889			0	0			0.0010449
Stage 4	10	0.13889			10	0.13889			1
Endovascular Revascularization (Open or Percutaneous, Transcatheter) Procedures	0	0			0	0
Characteristic Name	Aspirin: Patient Count	Aspirin: % of Cohort	Aspirin-Age: Mean	Aspirin-Age: SD	Control: Patient Count	Control: % of Cohort	Control-Age: Mean	Control-Age: SD	p-Value
Age at Index	187	1	72.0481	11.9759	187	1	72.6577	11.7423	0.619451
White	174	0.93048			174	0.93048			1
Hispanic or Latino	10	0.05348			0	0			0.00134865
Black or African American	10	0.05348			0	0			0.00134865
Asian	10	0.05348			0	0			0.00134865
Family history of arthritis and other diseases of the musculoskeletal system and connective tissue	10	0.05348			10	0.05348			1
Long term (current) use of non-steroidal anti-inflammatories (NSAID)	12	0.06417			12	0.06417			1
Diseases of the musculoskeletal system and connective tissue	154	0.82353			156	0.83422			0.783626
Hypertensive diseases	120	0.64171			120	0.64171			1
Diseases of arteries, arterioles and capillaries	67	0.35829			76	0.40642			0.338242
Ischemic heart diseases	56	0.29947			57	0.30481			0.91034
Cerebrovascular diseases	52	0.27807			51	0.27273			0.907848
Diabetes mellitus	41	0.21925			43	0.22995			0.804278
Body mass index [BMI] 20-29, adult	29	0.15508			26	0.13904			0.661382
Body mass index [BMI] 30-39, adult	27	0.14439			27	0.14439			1
Body mass index [BMI] 40 or greater, adult	12	0.06417			16	0.08556			0.431914
Problems related to care provider dependency	12	0.06417			12	0.06417			1
ANTILIPEMIC AGENTS	79	0.42246			69	0.36898			0.290316
ANTIHYPERTENSIVES,OTHER	37	0.19786			28	0.14973			0.2194
metformin	18	0.09626			17	0.09091			0.859082
Stage 0	10	0.05348			10	0.05348			1
Stage 1	12	0.06417			10	0.05348			0.660281
Stage 2	10	0.05348			10	0.05348			1
Stage 3	10	0.05348			10	0.05348			1
Stage 4	10	0.05348			10	0.05348			1
Endovascular Revascularization (Open or Percutaneous, Transcatheter) Procedures	10	0.05348			10	0.05348			1
Characteristic Name	Ibuprofen: Patient Count	Ibuprofen: % of Cohort	Ibuprofen-Age: Mean	Ibuprofen-Age: SD	Control: Patient Count	Control: % of Cohort	Control-Age: Mean	Control-Age: SD	p-Value
Age at Index	186	1	61.8548	15.0507	186	1	61.414	15.944	0.784066
White	172	0.92473			168	0.90323			0.459522
Hispanic or Latino	10	0.05376			10	0.05376			1
Black or African American	10	0.05376			0	0			0.00134754
Asian	10	0.05376			10	0.05376			1
Long term (current) use of non-steroidal anti-inflammatories (NSAID)	10	0.05376			10	0.05376			1
Family history of arthritis and other diseases of the musculoskeletal system and connective tissue	10	0.05376			10	0.05376			1
Diseases of the musculoskeletal system and connective tissue	148	0.7957			155	0.83333			0.350441
Hypertensive diseases	82	0.44086			81	0.43548			0.916775
Diabetes mellitus	22	0.11828			28	0.15054			0.361752
Ischemic heart diseases	15	0.08065			11	0.05914			0.415986
Cerebrovascular diseases	14	0.07527			12	0.06452			0.684227
Diseases of arteries, arterioles and capillaries	42	0.22581			49	0.26344			0.398503
Body mass index [BMI] 30-39, adult	29	0.15591			25	0.13441			0.556038
Body mass index [BMI] 20-29, adult	27	0.14516			22	0.11828			0.443347
Body mass index [BMI] 40 or greater, adult	10	0.05376			10	0.05376			1
Problems related to care provider dependency	10	0.05376			10	0.05376			1
ANTILIPEMIC AGENTS	48	0.25806			43	0.23118			0.546462
ANTIHYPERTENSIVES,OTHER	23	0.12366			25	0.13441			0.757078
metformin	13	0.06989			17	0.0914			0.446266
Stage 0	10	0.05376			10	0.05376			1
Stage 1	10	0.05376			10	0.05376			1
Stage 2	10	0.05376			10	0.05376			1
Stage 3	10	0.05376			10	0.05376			1
Stage 4	10	0.05376			10	0.05376			1
Endovascular Revascularization (Open or Percutaneous, Transcatheter) Procedures	0	0			0	0

## Sheet: Colorectal
Characteristic Name	Coxibs: Patient Count	Coxibs: % of Cohort	Coxibs-Age: Mean	Coxibs-Age: SD	Control: Patient Count	Control: % of Cohort	Control-Age: Mean	Control-Age: SD	p-Value
Age at Index	182	1	62.3297	13.3363	182	1	62.456	13.4877	0.92843
White	94	0.51648			97	0.53297			0.75286
Asian	46	0.25275			49	0.26923			0.720312
Black or African American	11	0.06044			10	0.05495			0.822136
Hispanic or Latino	10	0.05495			10	0.05495			1
Diseases of the musculoskeletal system and connective tissue	114	0.62637			109	0.5989			0.590597
Hypertensive diseases	83	0.45604			89	0.48901			0.528745
Diabetes mellitus	36	0.1978			30	0.16484			0.414359
Problems related to care provider dependency	27	0.14835			31	0.17033			0.566751
Ischemic heart diseases	21	0.11538			22	0.12088			0.870997
Body mass index [BMI] 20-29, adult	20	0.10989			19	0.1044			0.865432
Diseases of arteries, arterioles and capillaries	17	0.09341			12	0.06593			0.333129
Body mass index [BMI] 30-39, adult	16	0.08791			13	0.07143			0.561444
Body mass index [BMI] 40 or greater, adult	14	0.07692			11	0.06044			0.534119
Long term (current) use of non-steroidal anti-inflammatories (NSAID)	10	0.05495			10	0.05495			1
Cerebrovascular diseases	10	0.05495			10	0.05495			1
Family history of arthritis and other diseases of the musculoskeletal system and connective tissue	0	0			0	0
ANTILIPEMIC AGENTS	54	0.2967			50	0.27473			0.642579
ANTIHYPERTENSIVES,OTHER	42	0.23077			38	0.20879			0.612647
metformin	20	0.10989			22	0.12088			0.742824
Stage 3	13	0.07143			13	0.07143			1
Stage 1	10	0.05495			10	0.05495			1
Stage 2	10	0.05495			10	0.05495			1
Stage 4	10	0.05495			10	0.05495			1
Stage 0	0	0			0	0
Endovascular Revascularization (Open or Percutaneous, Transcatheter) Procedures	0	0			0	0
Characteristic Name	Aspirin: Patient Count	Aspirin: % of Cohort	Aspirin-Age: Mean	Aspirin-Age: SD	Control: Patient Count	Control: % of Cohort	Control-Age: Mean	Control-Age: SD	p-Value
Age at Index	314	1	69.7516	12.8728	314	1	70.7994	11.846	0.288955
White	221	0.70382			225	0.71656			0.724963
Black or African American	39	0.1242			45	0.14331			0.481817
Asian	17	0.05414			12	0.03822			0.341763
Hispanic or Latino	15	0.04777			17	0.05414			0.716664
Diseases of the musculoskeletal system and connective tissue	229	0.7293			236	0.75159			0.524012
Hypertensive diseases	211	0.67197			210	0.66879			0.932349
Diabetes mellitus	97	0.30892			105	0.33439			0.49434
Ischemic heart diseases	96	0.30573			95	0.30255			0.930878
Diseases of arteries, arterioles and capillaries	92	0.29299			99	0.31529			0.543729
Cerebrovascular diseases	67	0.21338			66	0.21019			0.922196
Body mass index [BMI] 20-29, adult	62	0.19745			57	0.18153			0.61067
Body mass index [BMI] 30-39, adult	58	0.18471			68	0.21656			0.319046
Body mass index [BMI] 40 or greater, adult	26	0.0828			23	0.07325			0.655353
Problems related to care provider dependency	22	0.07006			22	0.07006			1
Long term (current) use of non-steroidal anti-inflammatories (NSAID)	10	0.03185			10	0.03185			1
Family history of arthritis and other diseases of the musculoskeletal system and connective tissue	10	0.03185			10	0.03185			1
ANTILIPEMIC AGENTS	142	0.45223			130	0.41401			0.33385
ANTIHYPERTENSIVES,OTHER	87	0.27707			86	0.27389			0.928827
metformin	38	0.12102			40	0.12739			0.808795
Stage 3	19	0.06051			14	0.04459			0.371215
Stage 4	19	0.06051			13	0.0414			0.276259
Stage 0	10	0.03185			0	0			0.0014338
Stage 1	10	0.03185			10	0.03185			1
Stage 2	10	0.03185			14	0.04459			0.405093
Endovascular Revascularization (Open or Percutaneous, Transcatheter) Procedures	10	0.03185			10	0.03185			1
Characteristic Name	Ibuprofen: Patient Count	Ibuprofen: % of Cohort	Ibuprofen-Age: Mean	Ibuprofen-Age: SD	Control: Patient Count	Control: % of Cohort	Control-Age: Mean	Control-Age: SD	p-Value
Age at Index	333	1	60.1411	13.9561	333	1	60.7808	14.4217	0.561023
White	238	0.71471			248	0.74474			0.382917
Black or African American	44	0.13213			49	0.14715			0.576182
Hispanic or Latino	32	0.0961			26	0.07808			0.409621
Asian	22	0.06607			17	0.05105			0.409278
Diseases of the musculoskeletal system and connective tissue	227	0.68168			237	0.71171			0.399256
Hypertensive diseases	167	0.5015			183	0.54955			0.214386
Diabetes mellitus	69	0.20721			64	0.19219			0.627933
Body mass index [BMI] 20-29, adult	68	0.2042			62	0.18619			0.557479
Body mass index [BMI] 30-39, adult	55	0.16517			56	0.16817			0.917189
Diseases of arteries, arterioles and capillaries	47	0.14114			43	0.12913			0.650273
Ischemic heart diseases	32	0.0961			37	0.11111			0.524931
Body mass index [BMI] 40 or greater, adult	26	0.07808			27	0.08108			0.886151
Cerebrovascular diseases	22	0.06607			27	0.08108			0.458023
Problems related to care provider dependency	20	0.06006			16	0.04805			0.49306
Long term (current) use of non-steroidal anti-inflammatories (NSAID)	15	0.04505			14	0.04204			0.849407
Family history of arthritis and other diseases of the musculoskeletal system and connective tissue	10	0.03003			10	0.03003			1
ANTILIPEMIC AGENTS	92	0.27628			96	0.28829			0.730581
ANTIHYPERTENSIVES,OTHER	67	0.2012			64	0.19219			0.769946
metformin	38	0.11411			37	0.11111			0.902441
Stage 3	20	0.06006			25	0.07508			0.44018
Stage 4	13	0.03904			17	0.05105			0.454869
Stage 0	10	0.03003			0	0			0.0014411
Stage 1	10	0.03003			10	0.03003			1
Stage 2	10	0.03003			10	0.03003			1
Endovascular Revascularization (Open or Percutaneous, Transcatheter) Procedures	0	0			0	0

## Sheet: Cervical
Characteristic Name	Coxibs: Patient Count	Coxibs: % of Cohort	Coxibs-Age: Mean	Coxibs-Age: SD	Control: Patient Count	Control: % of Cohort	Control-Age: Mean	Control-Age: SD	p-Value
Age at Index	57	1	59.6491	13.2873	57	1	60.4035	12.6122	0.756462
White	31	0.54386			33	0.57895			0.705808
Asian	11	0.19298			13	0.22807			0.645898
Hispanic or Latino	10	0.17544			10	0.17544			1
Black or African American	10	0.17544			10	0.17544			1
Diseases of the musculoskeletal system and connective tissue	33	0.57895			35	0.61404			0.702601
Hypertensive diseases	29	0.50877			34	0.59649			0.346286
Diabetes mellitus	17	0.29825			14	0.24561			0.527732
Long term (current) use of non-steroidal anti-inflammatories (NSAID)	10	0.17544			10	0.17544			1
Body mass index [BMI] 20-29, adult	10	0.17544			10	0.17544			1
Body mass index [BMI] 30-39, adult	10	0.17544			10	0.17544			1
Body mass index [BMI] 40 or greater, adult	10	0.17544			10	0.17544			1
Ischemic heart diseases	10	0.17544			10	0.17544			1
Cerebrovascular diseases	10	0.17544			10	0.17544			1
Diseases of arteries, arterioles and capillaries	10	0.17544			11	0.19298			0.809088
Problems related to care provider dependency	10	0.17544			10	0.17544			1
Family history of arthritis and other diseases of the musculoskeletal system and connective tissue	0	0			0	0
ANTILIPEMIC AGENTS	17	0.29825			14	0.24561			0.527732
ANTIHYPERTENSIVES,OTHER	12	0.21053			15	0.26316			0.50868
metformin	11	0.19298			12	0.21053			0.815465
Stage 1	10	0.17544			10	0.17544			1
Stage 2	10	0.17544			10	0.17544			1
Stage 3	10	0.17544			10	0.17544			1
Stage 4	10	0.17544			10	0.17544			1
Stage 0	0	0			0	0
Endovascular Revascularization (Open or Percutaneous, Transcatheter) Procedures	0	0			0	0
Characteristic Name	Aspirin: Patient Count	Aspirin: % of Cohort	Aspirin-Age: Mean	Aspirin-Age: SD	Control: Patient Count	Control: % of Cohort	Control-Age: Mean	Control-Age: SD	p-Value
Age at Index	100	1	66.01	14.5029	100	1	66.32	12.7548	0.872645
White	63	0.63			59	0.59			0.561987
Black or African American	11	0.11			17	0.17			0.22144
Hispanic or Latino	10	0.1			12	0.12			0.65128
Asian	10	0.1			10	0.1			1
Diseases of the musculoskeletal system and connective tissue	73	0.73			79	0.79			0.320515
Hypertensive diseases	61	0.61			67	0.67			0.376759
Diseases of arteries, arterioles and capillaries	22	0.22			19	0.19			0.599258
Diabetes mellitus	20	0.2			16	0.16			0.461603
Ischemic heart diseases	17	0.17			14	0.14			0.557772
Body mass index [BMI] 30-39, adult	15	0.15			18	0.18			0.567656
Long term (current) use of non-steroidal anti-inflammatories (NSAID)	10	0.1			10	0.1			1
Family history of arthritis and other diseases of the musculoskeletal system and connective tissue	10	0.1			0	0			0.00117687
Body mass index [BMI] 20-29, adult	10	0.1			10	0.1			1
Body mass index [BMI] 40 or greater, adult	10	0.1			10	0.1			1
Cerebrovascular diseases	10	0.1			10	0.1			1
Problems related to care provider dependency	10	0.1			10	0.1			1
ANTILIPEMIC AGENTS	42	0.42			35	0.35			0.309049
ANTIHYPERTENSIVES,OTHER	21	0.21			25	0.25			0.501518
metformin	10	0.1			10	0.1			1
Stage 1	10	0.1			10	0.1			1
Stage 2	10	0.1			10	0.1			1
Stage 3	10	0.1			10	0.1			1
Stage 4	10	0.1			10	0.1			1
Stage 0	0	0			10	0.1			0.00117687
Endovascular Revascularization (Open or Percutaneous, Transcatheter) Procedures	0	0			0	0
Characteristic Name	Ibuprofen: Patient Count	Ibuprofen: % of Cohort	Ibuprofen-Age: Mean	Ibuprofen-Age: SD	Control: Patient Count	Control: % of Cohort	Control-Age: Mean	Control-Age: SD	p-Value
Age at Index	185	1	53.3189	13.1191	185	1	53.2	14.407	0.933888
White	123	0.66486			133	0.71892			0.260176
Hispanic or Latino	33	0.17838			36	0.19459			0.688848
Black or African American	26	0.14054			25	0.13514			0.880128
Asian	10	0.05405			10	0.05405			1
Diseases of the musculoskeletal system and connective tissue	112	0.60541			114	0.61622			0.83113
Hypertensive diseases	81	0.43784			82	0.44324			0.916599
Body mass index [BMI] 30-39, adult	34	0.18378			30	0.16216			0.582452
Diabetes mellitus	34	0.18378			33	0.17838			0.89261
Body mass index [BMI] 20-29, adult	27	0.14595			22	0.11892			0.44316
Body mass index [BMI] 40 or greater, adult	13	0.07027			20	0.10811			0.201669
Ischemic heart diseases	12	0.06486			10	0.05405			0.660174
Long term (current) use of non-steroidal anti-inflammatories (NSAID)	10	0.05405			10	0.05405			1
Cerebrovascular diseases	10	0.05405			10	0.05405			1
Diseases of arteries, arterioles and capillaries	10	0.05405			10	0.05405			1
Problems related to care provider dependency	10	0.05405			10	0.05405			1
Family history of arthritis and other diseases of the musculoskeletal system and connective tissue	0	0			0	0
ANTILIPEMIC AGENTS	43	0.23243			46	0.24865			0.715186
ANTIHYPERTENSIVES,OTHER	31	0.16757			17	0.09189			0.0303028
metformin	17	0.09189			21	0.11351			0.493335
Stage 0	10	0.05405			0	0			0.00134642
Stage 1	10	0.05405			10	0.05405			1
Stage 2	10	0.05405			10	0.05405			1
Stage 3	10	0.05405			10	0.05405			1
Stage 4	10	0.05405			10	0.05405			1
Endovascular Revascularization (Open or Percutaneous, Transcatheter) Procedures	10	0.05405			0	0			0.00134642

[truncated: 2 more sheets: Ovary, Head and Neck]
