# Supplementary material for: Association of COX-inhibitors with cancer patients’ survival under chemotherapy and radiotherapy regimens: a real-world data retrospective cohort analysis
Source: Front Oncol. 2024 Sep 13;14:1433497. doi: 10.3389/fonc.2024.1433497 (PMC11427433; doi:10.3389/fonc.2024.1433497)
Supplement: Supplementary file 3 [file Table2.xlsx]

## Sheet: Breast
Characteristic Name	Coxibs: Patient Count	Coxibs: % of Cohort	Coxibs-Age: Mean	Coxibs-Age: SD	Control: Patient Count	Control: % of Cohort	Control-Age: Mean	Control-Age: SD	p-Value
Age at Index	13309	1	62.2123	11.807	13309	1	62.2326	11.9372	0.88914
White	8219	0.61755			8287	0.62266			0.390489
Asian	2169	0.16297			2042	0.15343			0.0329182
Black or African American	821	0.06169			846	0.06357			0.527103
Hispanic or Latino	411	0.03088			404	0.03036			0.803329
Diseases of the musculoskeletal system and connective tissue	8305	0.62401			8263	0.62086			0.595398
Hypertensive diseases	5272	0.39612			5441	0.40882			0.0346622
Diabetes mellitus	1974	0.14832			1970	0.14802			0.944981
Body mass index [BMI] 30-39, adult	1100	0.08265			1130	0.0849			0.506886
Ischemic heart diseases	1051	0.07897			1000	0.07514			0.24112
Diseases of arteries, arterioles and capillaries	1027	0.07717			1036	0.07784			0.836552
Body mass index [BMI] 20-29, adult	708	0.0532			713	0.05357			0.891562
Cerebrovascular diseases	683	0.05132			663	0.04982			0.575842
Problems related to care provider dependency	528	0.03967			475	0.03569			0.0880177
Body mass index [BMI] 40 or greater, adult	438	0.03291			435	0.03268			0.917771
Long term (current) use of non-steroidal anti-inflammatories (NSAID)	367	0.02758			364	0.02735			0.910415
Family history of arthritis and other diseases of the musculoskeletal system and connective tissue	118	0.00887			112	0.00842			0.69111
ANTILIPEMIC AGENTS	3461	0.26005			3554	0.26704			0.195705
ANTIHYPERTENSIVES,OTHER	1689	0.12691			1894	0.14231			0.000231872
metformin	1125	0.08453			1095	0.08228			0.506017
Stage 1	568	0.04268			454	0.03411			0.00027639
Stage 2	320	0.02404			227	0.01706			5.87213e-05
Stage 3	156	0.01172			102	0.00766			0.00072934
Stage 0	153	0.0115			124	0.00932			0.0798462
Stage 4	54	0.00406			41	0.00308			0.181498
Endovascular Revascularization (Open or Percutaneous, Transcatheter) Procedures	13	0.00098			10	0.00075			0.531437
Characteristic Name	Aspirin: Patient Count	Aspirin: % of Cohort	Aspirin-Age: Mean	Aspirin-Age: SD	Control: Patient Count	Control: % of Cohort	Control-Age: Mean	Control-Age: SD	p-Value
Age at Index	38749	1	69.8266	10.7436	38749	1	70.1265	10.6257	9.35704e-05
White	28823	0.74384			29171	0.75282			0.00397018
Black or African American	4754	0.12269			4681	0.1208			0.422588
Hispanic or Latino	1422	0.0367			1362	0.03515			0.246807
Asian	1095	0.02826			1055	0.02723			0.381637
Diseases of the musculoskeletal system and connective tissue	27392	0.70691			28140	0.72621			2.49007e-09
Hypertensive diseases	23925	0.61744			24089	0.62167			0.224968
Diabetes mellitus	10096	0.26055			10145	0.26181			0.688647
Ischemic heart diseases	7872	0.20315			7398	0.19092			1.86336e-05
Diseases of arteries, arterioles and capillaries	5977	0.15425			5844	0.15082			0.18391
Cerebrovascular diseases	5357	0.13825			5026	0.12971			0.000481909
Body mass index [BMI] 30-39, adult	3092	0.0798			3140	0.08103			0.526041
Body mass index [BMI] 20-29, adult	2000	0.05161			1966	0.05074			0.579404
Body mass index [BMI] 40 or greater, adult	1437	0.03708			1432	0.03696			0.924215
Problems related to care provider dependency	658	0.01698			631	0.01628			0.448231
Long term (current) use of non-steroidal anti-inflammatories (NSAID)	502	0.01296			511	0.01319			0.775921
Family history of arthritis and other diseases of the musculoskeletal system and connective tissue	189	0.00488			178	0.00459			0.564913
ANTILIPEMIC AGENTS	19147	0.49413			18845	0.48634			0.0300012
ANTIHYPERTENSIVES,OTHER	5973	0.15415			5689	0.14682			0.00432696
metformin	5234	0.13507			5273	0.13608			0.682374
Stage 1	1644	0.04243			1547	0.03992			0.0794934
Stage 2	1046	0.02699			876	0.02261			8.61264e-05
Stage 3	553	0.01427			489	0.01262			0.0459214
Stage 0	452	0.01166			441	0.01138			0.711203
Stage 4	358	0.00924			313	0.00808			0.0810239
Endovascular Revascularization (Open or Percutaneous, Transcatheter) Procedures	146	0.00377			98	0.00253			0.00208581
Characteristic Name	Ibuprofen: Patient Count	Ibuprofen: % of Cohort	Ibuprofen-Age: Mean	Ibuprofen-Age: SD	Control: Patient Count	Control: % of Cohort	Control-Age: Mean	Control-Age: SD	p-Value
Age at Index	32285	1	60.6051	12.1772	32285	1	60.9556	12.2561	0.000267038
White	23318	0.72225			23677	0.73337			0.00150242
Black or African American	4345	0.13458			4326	0.13399			0.826419
Hispanic or Latino	2332	0.07223			2341	0.07251			0.891271
Asian	1153	0.03571			1104	0.0342			0.293755
Diseases of the musculoskeletal system and connective tissue	22092	0.68428			22288	0.69035			0.0961459
Hypertensive diseases	13644	0.42261			13986	0.4332			0.00652403
Diabetes mellitus	4833	0.1497			4895	0.15162			0.495185
Body mass index [BMI] 30-39, adult	2810	0.08704			2833	0.08775			0.748588
Diseases of arteries, arterioles and capillaries	2725	0.0844			2734	0.08468			0.898694
Ischemic heart diseases	2057	0.06371			2132	0.06604			0.230794
Body mass index [BMI] 20-29, adult	1945	0.06024			1900	0.05885			0.454258
Cerebrovascular diseases	1565	0.04847			1515	0.04693			0.35589
Body mass index [BMI] 40 or greater, adult	1279	0.03962			1189	0.03683			0.0647067
Long term (current) use of non-steroidal anti-inflammatories (NSAID)	726	0.02249			610	0.01889			0.00134141
Problems related to care provider dependency	337	0.01044			300	0.00929			0.140676
Family history of arthritis and other diseases of the musculoskeletal system and connective tissue	244	0.00756			214	0.00663			0.159485
ANTILIPEMIC AGENTS	8833	0.27359			8884	0.27517			0.652853
ANTIHYPERTENSIVES,OTHER	3663	0.11346			3639	0.11271			0.765528
metformin	2969	0.09196			2845	0.08812			0.0882317
Stage 1	1641	0.05083			1450	0.04491			0.000430319
Stage 2	1123	0.03478			912	0.02825			2.0057e-06
Stage 3	634	0.01964			481	0.0149			3.79931e-06
Stage 0	397	0.0123			337	0.01044			0.0259248
Stage 4	313	0.00969			298	0.00923			0.542043
Endovascular Revascularization (Open or Percutaneous, Transcatheter) Procedures	28	0.00087			26	0.00081			0.785407

## Sheet: Lung
Characteristic Name	Coxibs: Patient Count	Coxibs: % of Cohort	Coxibs-Age: Mean	Coxibs-Age: SD	Control: Patient Count	Control: % of Cohort	Control-Age: Mean	Control-Age: SD	p-Value
Age at Index	3384	1	65.2193	12.0949	3384	1	65.2414	12.4992	0.940912
Asian	1444	0.42671			1430	0.42258			0.730633
White	1241	0.36673			1207	0.35668			0.38972
Black or African American	96	0.02837			101	0.02985			0.717699
Hispanic or Latino	55	0.01625			53	0.01566			0.846173
Diseases of the musculoskeletal system and connective tissue	2181	0.6445			2221	0.65632			0.307887
Hypertensive diseases	1602	0.4734			1643	0.48552			0.31848
Diabetes mellitus	667	0.1971			642	0.18972			0.441665
Ischemic heart diseases	494	0.14598			470	0.13889			0.403877
Problems related to care provider dependency	463	0.13682			445	0.1315			0.520896
Diseases of arteries, arterioles and capillaries	417	0.12323			397	0.11732			0.454832
Cerebrovascular diseases	360	0.10638			336	0.09929			0.336833
Body mass index [BMI] 20-29, adult	167	0.04935			184	0.05437			0.351399
Body mass index [BMI] 30-39, adult	157	0.04639			136	0.04019			0.209739
Long term (current) use of non-steroidal anti-inflammatories (NSAID)	88	0.026			66	0.0195			0.0729201
Body mass index [BMI] 40 or greater, adult	52	0.01537			42	0.01241			0.298963
Family history of arthritis and other diseases of the musculoskeletal system and connective tissue	14	0.00414			10	0.00296			0.413387
ANTILIPEMIC AGENTS	919	0.27157			938	0.27719			0.604739
metformin	384	0.11348			350	0.10343			0.183814
ANTIHYPERTENSIVES,OTHER	366	0.10816			377	0.11141			0.668862
Stage 1	83	0.02453			66	0.0195			0.159047
Stage 4	81	0.02394			82	0.02423			0.936805
Stage 3	63	0.01862			49	0.01448			0.182217
Stage 2	43	0.01271			29	0.00857			0.0971636
Stage 0	10	0.00296			10	0.00296			1
Endovascular Revascularization (Open or Percutaneous, Transcatheter) Procedures	10	0.00296			10	0.00296			1
Characteristic Name	Aspirin: Patient Count	Aspirin: % of Cohort	Aspirin-Age: Mean	Aspirin-Age: SD	Control: Patient Count	Control: % of Cohort	Control-Age: Mean	Control-Age: SD	p-Value
Age at Index	16360	1	69.993	9.87922	16360	1	70.3306	9.95744	0.00208671
White	12394	0.75758			12559	0.76767			0.0320417
Black or African American	1907	0.11656			1910	0.11675			0.958796
Asian	498	0.03044			421	0.02573			0.00998249
Hispanic or Latino	360	0.022			334	0.02042			0.318482
Diseases of the musculoskeletal system and connective tissue	11552	0.70611			11839	0.72366			0.00044081
Hypertensive diseases	11136	0.68068			11358	0.69425			0.00810347
Ischemic heart diseases	5428	0.33178			5243	0.32048			0.0291367
Diseases of arteries, arterioles and capillaries	4444	0.27164			4428	0.27066			0.842285
Diabetes mellitus	4354	0.26614			4280	0.26161			0.353295
Cerebrovascular diseases	3747	0.22903			3714	0.22702			0.66369
Body mass index [BMI] 20-29, adult	1462	0.08936			1403	0.08576			0.24852
Body mass index [BMI] 30-39, adult	1348	0.0824			1314	0.08032			0.491739
Body mass index [BMI] 40 or greater, adult	508	0.03105			520	0.03178			0.703729
Problems related to care provider dependency	460	0.02812			424	0.02592			0.219632
Long term (current) use of non-steroidal anti-inflammatories (NSAID)	388	0.02372			375	0.02292			0.63392
Family history of arthritis and other diseases of the musculoskeletal system and connective tissue	94	0.00575			85	0.0052			0.499969
ANTILIPEMIC AGENTS	8989	0.54945			8832	0.53985			0.0813586
ANTIHYPERTENSIVES,OTHER	3299	0.20165			3181	0.19444			0.101654
metformin	2064	0.12616			1993	0.12182			0.233664
Stage 4	1251	0.07647			1169	0.07145			0.0832426
Stage 1	753	0.04603			714	0.04364			0.297476
Stage 3	738	0.04511			674	0.0412			0.0816535
Stage 2	366	0.02237			338	0.02066			0.286049
Stage 0	59	0.00361			53	0.00324			0.57009
Endovascular Revascularization (Open or Percutaneous, Transcatheter) Procedures	218	0.01333			172	0.01051			0.0191136
Characteristic Name	Ibuprofen: Patient Count	Ibuprofen: % of Cohort	Ibuprofen-Age: Mean	Ibuprofen-Age: SD	Control: Patient Count	Control: % of Cohort	Control-Age: Mean	Control-Age: SD	p-Value
Age at Index	7906	1	61.7574	12.1947	7906	1	61.9368	12.6125	0.363355
White	5906	0.74703			6019	0.76132			0.0368825
Black or African American	915	0.11573			875	0.11068			0.315392
Asian	333	0.04212			303	0.03833			0.224653
Hispanic or Latino	318	0.04022			308	0.03896			0.683395
Diseases of the musculoskeletal system and connective tissue	5578	0.70554			5594	0.70756			0.779907
Hypertensive diseases	3560	0.45029			3638	0.46016			0.21291
Diabetes mellitus	1100	0.13913			1068	0.13509			0.459392
Diseases of arteries, arterioles and capillaries	1066	0.13483			1027	0.1299			0.360091
Ischemic heart diseases	903	0.11422			892	0.11283			0.782735
Cerebrovascular diseases	759	0.096			724	0.09158			0.339712
Body mass index [BMI] 20-29, adult	649	0.08209			638	0.0807			0.749031
Body mass index [BMI] 30-39, adult	564	0.07134			523	0.06615			0.19752
Long term (current) use of non-steroidal anti-inflammatories (NSAID)	252	0.03187			199	0.02517			0.01134
Body mass index [BMI] 40 or greater, adult	201	0.02542			170	0.0215			0.103385
Problems related to care provider dependency	159	0.02011			153	0.01935			0.731535
Family history of arthritis and other diseases of the musculoskeletal system and connective tissue	47	0.00594			34	0.0043			0.147573
ANTILIPEMIC AGENTS	2221	0.28093			2226	0.28156			0.929528
ANTIHYPERTENSIVES,OTHER	1188	0.15027			1181	0.14938			0.876051
metformin	595	0.07526			538	0.06805			0.0788259
Stage 4	623	0.0788			555	0.0702			0.0394526
Stage 3	352	0.04452			318	0.04022			0.179505
Stage 1	329	0.04161			299	0.03782			0.221845
Stage 2	214	0.02707			174	0.02201			0.0397753
Stage 0	33	0.00417			25	0.00316			0.292624
Endovascular Revascularization (Open or Percutaneous, Transcatheter) Procedures	22	0.00278			24	0.00304			0.767754

## Sheet: Kidney
Characteristic Name	Coxibs: Patient Count	Coxibs: % of Cohort	Coxibs-Age: Mean	Coxibs-Age: SD	Control: Patient Count	Control: % of Cohort	Control-Age: Mean	Control-Age: SD	p-Value
Age at Index	457	1	64.0066	13.3153	457	1	65.0197	16.1934	0.301842
White	252	0.55142			243	0.53173			0.550203
Asian	118	0.25821			119	0.26039			0.939837
Black or African American	31	0.06783			31	0.06783			1
Hispanic or Latino	20	0.04376			15	0.03282			0.388789
Diseases of the musculoskeletal system and connective tissue	363	0.79431			364	0.7965			0.934651
Hypertensive diseases	290	0.63457			301	0.65864			0.446567
Diabetes mellitus	129	0.28228			132	0.28884			0.82611
Ischemic heart diseases	84	0.18381			77	0.16849			0.54332
Diseases of arteries, arterioles and capillaries	75	0.16411			69	0.15098			0.585925
Problems related to care provider dependency	61	0.13348			60	0.13129			0.922251
Body mass index [BMI] 30-39, adult	54	0.11816			47	0.10284			0.460195
Cerebrovascular diseases	45	0.09847			36	0.07877			0.294873
Body mass index [BMI] 20-29, adult	34	0.0744			43	0.09409			0.283817
Body mass index [BMI] 40 or greater, adult	28	0.06127			26	0.05689			0.779032
Long term (current) use of non-steroidal anti-inflammatories (NSAID)	22	0.04814			20	0.04376			0.752039
Family history of arthritis and other diseases of the musculoskeletal system and connective tissue	10	0.02188			10	0.02188			1
ANTILIPEMIC AGENTS	171	0.37418			174	0.38074			0.837803
ANTIHYPERTENSIVES,OTHER	97	0.21225			93	0.2035			0.744385
metformin	68	0.1488			69	0.15098			0.926172
Stage 1	39	0.08534			36	0.07877			0.717679
Stage 4	19	0.04158			19	0.04158			1
Stage 3	15	0.03282			10	0.02188			0.3106
Stage 2	11	0.02407			14	0.03063			0.542937
Stage 0	10	0.02188			10	0.02188			1
Endovascular Revascularization (Open or Percutaneous, Transcatheter) Procedures	0	0			10	0.02188			0.00147417
Characteristic Name	Aspirin: Patient Count	Aspirin: % of Cohort	Aspirin-Age: Mean	Aspirin-Age: SD	Control: Patient Count	Control: % of Cohort	Control-Age: Mean	Control-Age: SD	p-Value
Age at Index	2878	1	68.8833	12.1759	2878	1	69.5135	11.8118	0.0462777
White	2202	0.76511			2264	0.78666			0.0500265
Black or African American	347	0.12057			327	0.11362			0.412292
Hispanic or Latino	141	0.04899			133	0.04621			0.620439
Asian	65	0.02259			54	0.01876			0.308224
Hypertensive diseases	2228	0.77415			2249	0.78145			0.505532
Diseases of the musculoskeletal system and connective tissue	2200	0.76442			2207	0.76685			0.827576
Diabetes mellitus	1017	0.35337			1025	0.35615			0.825564
Ischemic heart diseases	871	0.30264			846	0.29395			0.471376
Diseases of arteries, arterioles and capillaries	674	0.23419			653	0.22689			0.511058
Cerebrovascular diseases	495	0.17199			464	0.16122			0.272839
Body mass index [BMI] 30-39, adult	381	0.13238			382	0.13273			0.968994
Body mass index [BMI] 20-29, adult	260	0.09034			245	0.08513			0.484645
Body mass index [BMI] 40 or greater, adult	195	0.06776			189	0.06567			0.751289
Problems related to care provider dependency	107	0.03718			100	0.03475			0.620229
Long term (current) use of non-steroidal anti-inflammatories (NSAID)	71	0.02467			58	0.02015			0.247014
Family history of arthritis and other diseases of the musculoskeletal system and connective tissue	20	0.00695			17	0.00591			0.620749
ANTILIPEMIC AGENTS	1629	0.56602			1601	0.55629			0.457055
ANTIHYPERTENSIVES,OTHER	812	0.28214			775	0.26928			0.275126
metformin	433	0.15045			449	0.15601			0.558233
Stage 1	189	0.06567			171	0.05942			0.327176
Stage 4	156	0.0542			138	0.04795			0.281184
Stage 3	112	0.03892			104	0.03614			0.579003
Stage 2	65	0.02259			54	0.01876			0.308224
Stage 0	39	0.01355			37	0.01286			0.817357
Endovascular Revascularization (Open or Percutaneous, Transcatheter) Procedures	23	0.00799			16	0.00556			0.26071
Characteristic Name	Ibuprofen: Patient Count	Ibuprofen: % of Cohort	Ibuprofen-Age: Mean	Ibuprofen-Age: SD	Control: Patient Count	Control: % of Cohort	Control-Age: Mean	Control-Age: SD	p-Value
Age at Index	1709	1	50.8163	23.9265	1709	1	51.5173	24.0627	0.393167
White	1233	0.72147			1265	0.7402			0.21717
Black or African American	204	0.11937			189	0.11059			0.421223
Hispanic or Latino	200	0.11703			186	0.10884			0.449301
Asian	58	0.03394			64	0.03745			0.580143
Diseases of the musculoskeletal system and connective tissue	1170	0.68461			1193	0.69807			0.394414
Hypertensive diseases	910	0.53248			915	0.5354			0.863876
Diabetes mellitus	296	0.1732			296	0.1732			1
Diseases of arteries, arterioles and capillaries	250	0.14628			242	0.1416			0.696675
Body mass index [BMI] 30-39, adult	197	0.11527			194	0.11352			0.871922
Ischemic heart diseases	173	0.10123			151	0.08836			0.198924
Body mass index [BMI] 20-29, adult	136	0.07958			130	0.07607			0.701651
Cerebrovascular diseases	122	0.07139			103	0.06027			0.190015
Body mass index [BMI] 40 or greater, adult	97	0.05676			89	0.05208			0.546355
Long term (current) use of non-steroidal anti-inflammatories (NSAID)	51	0.02984			52	0.03043			0.920303
Problems related to care provider dependency	39	0.02282			32	0.01872			0.401182
Family history of arthritis and other diseases of the musculoskeletal system and connective tissue	19	0.01112			14	0.00819			0.38178
ANTILIPEMIC AGENTS	462	0.27033			472	0.27618			0.701106
ANTIHYPERTENSIVES,OTHER	363	0.2124			341	0.19953			0.352111
metformin	163	0.09538			165	0.09655			0.907538
Stage 1	95	0.05559			79	0.04623			0.213109
Stage 4	71	0.04154			51	0.02984			0.0651945
Stage 3	65	0.03803			48	0.02809			0.103878
Stage 2	35	0.02048			31	0.01814			0.619055
Stage 0	13	0.00761			11	0.00644			0.682034
Endovascular Revascularization (Open or Percutaneous, Transcatheter) Procedures	10	0.00585			10	0.00585			1

## Sheet: Bladder
Characteristic Name	Coxibs: Patient Count	Coxibs: % of Cohort	Coxibs-Age: Mean	Coxibs-Age: SD	Control: Patient Count	Control: % of Cohort	Control-Age: Mean	Control-Age: SD	p-Value
Age at Index	603	1	68.2786	12.0446	603	1	68.6716	12.3317	0.575655
White	329	0.54561			327	0.54229			0.907946
Asian	153	0.25373			155	0.25705			0.894932
Black or African American	26	0.04312			25	0.04146			0.886222
Hispanic or Latino	24	0.0398			16	0.02653			0.198295
Diseases of the musculoskeletal system and connective tissue	425	0.70481			419	0.69486			0.706201
Hypertensive diseases	354	0.58706			368	0.61028			0.41082
Diabetes mellitus	160	0.26534			147	0.24378			0.39015
Ischemic heart diseases	107	0.17745			93	0.15423			0.278411
Diseases of arteries, arterioles and capillaries	96	0.1592			87	0.14428			0.470074
Problems related to care provider dependency	76	0.12604			73	0.12106			0.79292
Cerebrovascular diseases	60	0.0995			39	0.06468			0.0275994
Body mass index [BMI] 30-39, adult	54	0.08955			47	0.07794			0.46682
Body mass index [BMI] 20-29, adult	40	0.06633			36	0.0597			0.635493
Long term (current) use of non-steroidal anti-inflammatories (NSAID)	23	0.03814			22	0.03648			0.87924
Body mass index [BMI] 40 or greater, adult	19	0.03151			19	0.03151			1
Family history of arthritis and other diseases of the musculoskeletal system and connective tissue	10	0.01658			10	0.01658			1
ANTILIPEMIC AGENTS	232	0.38474			239	0.39635			0.67949
ANTIHYPERTENSIVES,OTHER	114	0.18905			118	0.19569			0.770118
metformin	88	0.14594			75	0.12438			0.273553
Stage 1	30	0.04975			22	0.03648			0.256744
Stage 0	23	0.03814			20	0.03317			0.641304
Stage 2	15	0.02488			14	0.02322			0.850901
Stage 3	11	0.01824			14	0.02322			0.544304
Stage 4	11	0.01824			10	0.01658			0.82576
Endovascular Revascularization (Open or Percutaneous, Transcatheter) Procedures	10	0.01658			0	0			0.00149594
Characteristic Name	Aspirin: Patient Count	Aspirin: % of Cohort	Aspirin-Age: Mean	Aspirin-Age: SD	Control: Patient Count	Control: % of Cohort	Control-Age: Mean	Control-Age: SD	p-Value
Age at Index	2950	1	73.7719	10.3446	2950	1	74.0414	10.041	0.310001
White	2368	0.80271			2427	0.82271			0.0489756
Black or African American	265	0.08983			262	0.08881			0.891077
Hispanic or Latino	85	0.02881			78	0.02644			0.578199
Asian	82	0.0278			71	0.02407			0.367558
Hypertensive diseases	2168	0.73492			2183	0.74			0.65718
Diseases of the musculoskeletal system and connective tissue	2166	0.73424			2242	0.76			0.0228265
Ischemic heart diseases	952	0.32271			895	0.30339			0.10955
Diabetes mellitus	867	0.2939			848	0.28746			0.585923
Diseases of arteries, arterioles and capillaries	787	0.26678			767	0.26			0.554431
Cerebrovascular diseases	544	0.18441			531	0.18			0.661063
Body mass index [BMI] 30-39, adult	292	0.09898			284	0.09627			0.725662
Body mass index [BMI] 20-29, adult	256	0.08678			266	0.09017			0.646638
Body mass index [BMI] 40 or greater, adult	111	0.03763			109	0.03695			0.890694
Problems related to care provider dependency	92	0.03119			78	0.02644			0.275906
Long term (current) use of non-steroidal anti-inflammatories (NSAID)	68	0.02305			73	0.02475			0.669963
Family history of arthritis and other diseases of the musculoskeletal system and connective tissue	19	0.00644			19	0.00644			1
ANTILIPEMIC AGENTS	1701	0.57661			1661	0.56305			0.292882
ANTIHYPERTENSIVES,OTHER	660	0.22373			656	0.22237			0.900449
metformin	409	0.13864			395	0.1339			0.595235
Stage 1	151	0.05119			145	0.04915			0.720467
Stage 0	140	0.04746			126	0.04271			0.379713
Stage 2	98	0.03322			81	0.02746			0.196924
Stage 4	97	0.03288			96	0.03254			0.941656
Stage 3	68	0.02305			76	0.02576			0.499705
Endovascular Revascularization (Open or Percutaneous, Transcatheter) Procedures	21	0.00712			20	0.00678			0.875466
Characteristic Name	Ibuprofen: Patient Count	Ibuprofen: % of Cohort	Ibuprofen-Age: Mean	Ibuprofen-Age: SD	Control: Patient Count	Control: % of Cohort	Control-Age: Mean	Control-Age: SD	p-Value
Age at Index	1812	1	64.6893	13.4818	1812	1	65.0695	14.1484	0.407601
White	1426	0.78698			1455	0.80298			0.232777
Black or African American	169	0.09327			167	0.09216			0.908803
Hispanic or Latino	108	0.0596			100	0.05519			0.56777
Asian	62	0.03422			54	0.0298			0.450272
Diseases of the musculoskeletal system and connective tissue	1300	0.71744			1316	0.72627			0.55308
Hypertensive diseases	949	0.52373			938	0.51766			0.714541
Diabetes mellitus	327	0.18046			290	0.16004			0.101995
Diseases of arteries, arterioles and capillaries	285	0.15728			285	0.15728			1
Ischemic heart diseases	236	0.13024			233	0.12859			0.881974
Body mass index [BMI] 30-39, adult	229	0.12638			206	0.11369			0.239765
Body mass index [BMI] 20-29, adult	182	0.10044			169	0.09327			0.4653
Cerebrovascular diseases	110	0.06071			111	0.06126			0.944658
Long term (current) use of non-steroidal anti-inflammatories (NSAID)	75	0.04139			70	0.03863			0.671717
Body mass index [BMI] 40 or greater, adult	72	0.03974			70	0.03863			0.864047
Problems related to care provider dependency	53	0.02925			44	0.02428			0.354294
Family history of arthritis and other diseases of the musculoskeletal system and connective tissue	20	0.01104			21	0.01159			0.875194
ANTILIPEMIC AGENTS	605	0.33389			596	0.32892			0.750784
ANTIHYPERTENSIVES,OTHER	337	0.18598			323	0.17826			0.546791
metformin	159	0.08775			139	0.07671			0.226525
Stage 1	70	0.03863			61	0.03366			0.423165
Stage 0	66	0.03642			59	0.03256			0.524005
Stage 4	66	0.03642			56	0.03091			0.357054
Stage 2	60	0.03311			53	0.02925			0.503484
Stage 3	50	0.02759			49	0.02704			0.918832
Endovascular Revascularization (Open or Percutaneous, Transcatheter) Procedures	10	0.00552			10	0.00552			1

## Sheet: Lymphohematopoietic
Characteristic Name	Coxibs: Patient Count	Coxibs: % of Cohort	Coxibs-Age: Mean	Coxibs-Age: SD	Control: Patient Count	Control: % of Cohort	Control-Age: Mean	Control-Age: SD	p-Value
Age at Index	2671	1	62.0236	16.3309	2671	1	63.1846	16.1886	0.00909678
White	1586	0.59379			1602	0.59978			0.655408
Asian	605	0.22651			560	0.20966			0.135969
Black or African American	133	0.04979			140	0.05241			0.663622
Hispanic or Latino	81	0.03033			79	0.02958			0.872459
Diseases of the musculoskeletal system and connective tissue	2080	0.77873			2106	0.78847			0.387661
Hypertensive diseases	1295	0.48484			1341	0.50206			0.208085
Diabetes mellitus	538	0.20142			553	0.20704			0.610697
Diseases of arteries, arterioles and capillaries	368	0.13778			362	0.13553			0.811106
Ischemic heart diseases	318	0.11906			321	0.12018			0.899349
Problems related to care provider dependency	265	0.09921			266	0.09959			0.963527
Cerebrovascular diseases	263	0.09846			245	0.09173			0.401169
Body mass index [BMI] 20-29, adult	261	0.09772			282	0.10558			0.341698
Body mass index [BMI] 30-39, adult	246	0.0921			265	0.09921			0.376779
Body mass index [BMI] 40 or greater, adult	131	0.04905			141	0.05279			0.533685
Long term (current) use of non-steroidal anti-inflammatories (NSAID)	96	0.03594			89	0.03332			0.600418
Family history of arthritis and other diseases of the musculoskeletal system and connective tissue	37	0.01385			39	0.0146			0.817264
ANTILIPEMIC AGENTS	784	0.29352			846	0.31674			0.0654403
ANTIHYPERTENSIVES,OTHER	330	0.12355			355	0.13291			0.306288
metformin	299	0.11194			301	0.11269			0.930941
Stage 4	48	0.01797			47	0.0176			0.917548
Stage 1	46	0.01722			43	0.0161			0.748451
Stage 2	28	0.01048			15	0.00562			0.0465349
Stage 3	28	0.01048			27	0.01011			0.892185
Stage 0	10	0.00374			10	0.00374			1
Endovascular Revascularization (Open or Percutaneous, Transcatheter) Procedures	10	0.00374			10	0.00374			1
Characteristic Name	Aspirin: Patient Count	Aspirin: % of Cohort	Aspirin-Age: Mean	Aspirin-Age: SD	Control: Patient Count	Control: % of Cohort	Control-Age: Mean	Control-Age: SD	p-Value
Age at Index	21135	1	67.8986	12.8851	21135	1	68.6051	12.8654	1.70273e-08
White	15629	0.73948			15834	0.74918			0.0222724
Black or African American	2471	0.11692			2438	0.11535			0.616382
Hispanic or Latino	881	0.04168			820	0.0388			0.131115
Asian	539	0.0255			509	0.02408			0.348034
Diseases of the musculoskeletal system and connective tissue	14925	0.70617			15253	0.72169			0.000415292
Hypertensive diseases	12819	0.60653			12968	0.61358			0.137311
Diabetes mellitus	5050	0.23894			4924	0.23298			0.148916
Ischemic heart diseases	4684	0.22162			4331	0.20492			2.76998e-05
Diseases of arteries, arterioles and capillaries	3676	0.17393			3488	0.16503			0.0147982
Cerebrovascular diseases	3038	0.14374			2799	0.13243			0.000752914
Body mass index [BMI] 30-39, adult	1652	0.07816			1605	0.07594			0.391314
Body mass index [BMI] 20-29, adult	1526	0.0722			1510	0.07145			0.763104
Body mass index [BMI] 40 or greater, adult	885	0.04187			838	0.03965			0.247644
Problems related to care provider dependency	555	0.02626			537	0.02541			0.581031
Long term (current) use of non-steroidal anti-inflammatories (NSAID)	395	0.01869			386	0.01826			0.745134
Family history of arthritis and other diseases of the musculoskeletal system and connective tissue	161	0.00762			135	0.00639			0.129383
ANTILIPEMIC AGENTS	9039	0.42768			8758	0.41438			0.00563581
ANTIHYPERTENSIVES,OTHER	3463	0.16385			3284	0.15538			0.0174464
metformin	2180	0.10315			2157	0.10206			0.712372
Stage 1	372	0.0176			373	0.01765			0.970513
Stage 4	347	0.01642			335	0.01585			0.643181
Stage 2	240	0.01136			216	0.01022			0.25847
Stage 3	234	0.01107			217	0.01027			0.420933
Stage 0	46	0.00218			46	0.00218			1
Endovascular Revascularization (Open or Percutaneous, Transcatheter) Procedures	102	0.00483			73	0.00345			0.0280386
Characteristic Name	Ibuprofen: Patient Count	Ibuprofen: % of Cohort	Ibuprofen-Age: Mean	Ibuprofen-Age: SD	Control: Patient Count	Control: % of Cohort	Control-Age: Mean	Control-Age: SD	p-Value
Age at Index	12695	1	47.2063	23.1209	12695	1	48.2297	23.4749	0.000466809
White	8832	0.69571			9044	0.71241			0.00356011
Black or African American	1529	0.12044			1551	0.12217			0.672374
Hispanic or Latino	1516	0.11942			1510	0.11894			0.90748
Asian	466	0.03671			449	0.03537			0.567043
Diseases of the musculoskeletal system and connective tissue	8541	0.67278			8702	0.68547			0.0304282
Hypertensive diseases	4500	0.35447			4658	0.36692			0.0389311
Diabetes mellitus	1753	0.13809			1727	0.13604			0.635176
Diseases of arteries, arterioles and capillaries	1204	0.09484			1252	0.09862			0.308154
Body mass index [BMI] 30-39, adult	960	0.07562			954	0.07515			0.886585
Ischemic heart diseases	887	0.06987			864	0.06806			0.568921
Body mass index [BMI] 20-29, adult	844	0.06648			846	0.06664			0.959839
Cerebrovascular diseases	794	0.06254			783	0.06168			0.77486
Body mass index [BMI] 40 or greater, adult	526	0.04143			508	0.04002			0.567639
Long term (current) use of non-steroidal anti-inflammatories (NSAID)	285	0.02245			258	0.02032			0.241489
Problems related to care provider dependency	267	0.02103			240	0.01891			0.225793
Family history of arthritis and other diseases of the musculoskeletal system and connective tissue	98	0.00772			90	0.00709			0.558123
ANTILIPEMIC AGENTS	2498	0.19677			2636	0.20764			0.0310616
ANTIHYPERTENSIVES,OTHER	1494	0.11768			1573	0.12391			0.128175
metformin	884	0.06963			830	0.06538			0.176785
Stage 4	278	0.0219			290	0.02284			0.610586
Stage 1	208	0.01638			211	0.01662			0.882513
Stage 2	204	0.01607			181	0.01426			0.237532
Stage 3	185	0.01457			176	0.01386			0.633299
Stage 0	30	0.00236			21	0.00165			0.207122
Endovascular Revascularization (Open or Percutaneous, Transcatheter) Procedures	10	0.00079			13	0.00102			0.531429

## Sheet: Liver and biliary tract
Characteristic Name	Coxibs: Patient Count	Coxibs: % of Cohort	Coxibs-Age: Mean	Coxibs-Age: SD	Control: Patient Count	Control: % of Cohort	Control-Age: Mean	Control-Age: SD	p-Value
Age at Index	782	1	66.4182	12.7645	782	1	65.867	13.115	0.399829
Asian	391	0.5			398	0.50895			0.723324
White	189	0.24169			184	0.23529			0.766716
Hispanic or Latino	42	0.05371			41	0.05243			0.910191
Black or African American	25	0.03197			30	0.03836			0.492476
Diseases of the musculoskeletal system and connective tissue	495	0.63299			488	0.62404			0.714132
Hypertensive diseases	445	0.56905			432	0.55243			0.507751
Diabetes mellitus	248	0.31714			246	0.31458			0.913368
Problems related to care provider dependency	172	0.21995			182	0.23274			0.545671
Ischemic heart diseases	122	0.15601			112	0.14322			0.478387
Diseases of arteries, arterioles and capillaries	92	0.11765			89	0.11381			0.812555
Cerebrovascular diseases	85	0.1087			76	0.09719			0.453922
Body mass index [BMI] 30-39, adult	29	0.03708			26	0.03325			0.680467
Body mass index [BMI] 20-29, adult	28	0.03581			31	0.03964			0.69052
Body mass index [BMI] 40 or greater, adult	17	0.02174			19	0.0243			0.735938
Long term (current) use of non-steroidal anti-inflammatories (NSAID)	16	0.02046			18	0.02302			0.728751
Family history of arthritis and other diseases of the musculoskeletal system and connective tissue	10	0.01279			10	0.01279			1
ANTILIPEMIC AGENTS	166	0.21228			161	0.20588			0.755872
metformin	157	0.20077			151	0.19309			0.702829
ANTIHYPERTENSIVES,OTHER	87	0.11125			89	0.11381			0.872859
Stage 1	19	0.0243			13	0.01662			0.283864
Stage 3	16	0.02046			14	0.0179			0.71235
Stage 4	13	0.01662			17	0.02174			0.460877
Stage 2	12	0.01535			10	0.01279			0.667609
Stage 0	0	0			0	0
Endovascular Revascularization (Open or Percutaneous, Transcatheter) Procedures	10	0.01279			10	0.01279			1
Characteristic Name	Aspirin: Patient Count	Aspirin: % of Cohort	Aspirin-Age: Mean	Aspirin-Age: SD	Control: Patient Count	Control: % of Cohort	Control-Age: Mean	Control-Age: SD	p-Value
Age at Index	2576	1	67.361	11.2878	2576	1	68.0023	11.1038	0.039865
White	1778	0.69022			1844	0.71584			0.044179
Black or African American	355	0.13781			337	0.13082			0.462079
Hispanic or Latino	216	0.08385			201	0.07803			0.443548
Asian	138	0.05357			131	0.05085			0.661099
Hypertensive diseases	1862	0.72283			1876	0.72826			0.662046
Diseases of the musculoskeletal system and connective tissue	1754	0.6809			1795	0.69682			0.21727
Diabetes mellitus	1099	0.42663			1091	0.42352			0.821624
Ischemic heart diseases	827	0.32104			794	0.30823			0.322145
Diseases of arteries, arterioles and capillaries	609	0.23641			603	0.23408			0.843766
Cerebrovascular diseases	399	0.15489			389	0.15101			0.698709
Body mass index [BMI] 30-39, adult	343	0.13315			330	0.12811			0.590961
Body mass index [BMI] 20-29, adult	266	0.10326			259	0.10054			0.747171
Body mass index [BMI] 40 or greater, adult	165	0.06405			151	0.05862			0.416284
Problems related to care provider dependency	96	0.03727			83	0.03222			0.322664
Long term (current) use of non-steroidal anti-inflammatories (NSAID)	54	0.02096			50	0.01941			0.691919
Family history of arthritis and other diseases of the musculoskeletal system and connective tissue	20	0.00776			20	0.00776			1
ANTILIPEMIC AGENTS	1163	0.45148			1145	0.44449			0.61406
ANTIHYPERTENSIVES,OTHER	671	0.26048			646	0.25078			0.424604
metformin	476	0.18478			470	0.18245			0.829063
Stage 1	219	0.08502			209	0.08113			0.613706
Stage 2	148	0.05745			131	0.05085			0.295333
Stage 4	125	0.04852			115	0.04464			0.508562
Stage 3	87	0.03377			78	0.03028			0.476375
Stage 0	10	0.00388			10	0.00388			1
Endovascular Revascularization (Open or Percutaneous, Transcatheter) Procedures	25	0.0097			23	0.00893			0.771794
Characteristic Name	Ibuprofen: Patient Count	Ibuprofen: % of Cohort	Ibuprofen-Age: Mean	Ibuprofen-Age: SD	Control: Patient Count	Control: % of Cohort	Control-Age: Mean	Control-Age: SD	p-Value
Age at Index	1745	1	60.3473	14.6403	1745	1	60.4567	15.6692	0.831171
White	1152	0.66017			1191	0.68252			0.159893
Black or African American	212	0.12149			209	0.11977			0.876098
Hispanic or Latino	199	0.11404			182	0.1043			0.356132
Asian	132	0.07564			104	0.0596			0.059082
Diseases of the musculoskeletal system and connective tissue	1154	0.66132			1176	0.67393			0.429208
Hypertensive diseases	956	0.54785			952	0.54556			0.891811
Diabetes mellitus	424	0.24298			386	0.2212			0.127595
Diseases of arteries, arterioles and capillaries	239	0.13696			236	0.13524			0.882267
Ischemic heart diseases	209	0.11977			198	0.11347			0.56183
Body mass index [BMI] 20-29, adult	200	0.11461			164	0.09398			0.0461797
Body mass index [BMI] 30-39, adult	169	0.09685			134	0.07679			0.0353689
Cerebrovascular diseases	126	0.07221			129	0.07393			0.84529
Body mass index [BMI] 40 or greater, adult	66	0.03782			62	0.03553			0.718682
Long term (current) use of non-steroidal anti-inflammatories (NSAID)	45	0.02579			43	0.02464			0.829034
Problems related to care provider dependency	44	0.02521			31	0.01777			0.129139
Family history of arthritis and other diseases of the musculoskeletal system and connective tissue	10	0.00573			10	0.00573			1
ANTILIPEMIC AGENTS	437	0.25043			421	0.24126			0.529353
ANTIHYPERTENSIVES,OTHER	361	0.20688			321	0.18395			0.0877136
metformin	210	0.12034			197	0.11289			0.492964
Stage 1	94	0.05387			68	0.03897			0.0364492
Stage 4	91	0.05215			84	0.04814			0.587173
Stage 2	71	0.04069			72	0.04126			0.93195
Stage 3	65	0.03725			65	0.03725			1
Stage 0	10	0.00573			10	0.00573			1
Endovascular Revascularization (Open or Percutaneous, Transcatheter) Procedures	10	0.00573			10	0.00573			1

## Sheet: Pancreas
Characteristic Name	Coxibs: Patient Count	Coxibs: % of Cohort	Coxibs-Age: Mean	Coxibs-Age: SD	Control: Patient Count	Control: % of Cohort	Control-Age: Mean	Control-Age: SD	p-Value
Age at Index	766	1	64.3238	11.4167	766	1	64.577	12.1175	0.673794
White	383	0.5			391	0.51044			0.682684
Asian	223	0.29112			225	0.29373			0.91056
Black or African American	68	0.08877			69	0.09008			0.928659
Hispanic or Latino	24	0.03133			22	0.02872			0.764625
Diseases of the musculoskeletal system and connective tissue	465	0.60705			469	0.61227			0.834065
Hypertensive diseases	400	0.52219			403	0.52611			0.878026
Diabetes mellitus	229	0.29896			215	0.28068			0.430458
Ischemic heart diseases	95	0.12402			75	0.09791			0.10377
Diseases of arteries, arterioles and capillaries	89	0.11619			92	0.1201			0.812303
Problems related to care provider dependency	82	0.10705			81	0.10574			0.933965
Body mass index [BMI] 20-29, adult	67	0.08747			54	0.0705			0.218155
Body mass index [BMI] 30-39, adult	53	0.06919			42	0.05483			0.243904
Cerebrovascular diseases	48	0.06266			46	0.06005			0.83139
Long term (current) use of non-steroidal anti-inflammatories (NSAID)	29	0.03786			31	0.04047			0.792236
Body mass index [BMI] 40 or greater, adult	24	0.03133			21	0.02742			0.649879
Family history of arthritis and other diseases of the musculoskeletal system and connective tissue	10	0.01305			10	0.01305			1
ANTILIPEMIC AGENTS	234	0.30548			234	0.30548			1
metformin	119	0.15535			111	0.14491			0.567185
ANTIHYPERTENSIVES,OTHER	104	0.13577			105	0.13708			0.940664
Stage 1	59	0.07702			52	0.06789			0.490274
Stage 2	33	0.04308			27	0.03525			0.429396
Stage 3	26	0.03394			21	0.02742			0.458829
Stage 4	24	0.03133			22	0.02872			0.764625
Stage 0	10	0.01305			10	0.01305			1
Endovascular Revascularization (Open or Percutaneous, Transcatheter) Procedures	10	0.01305			10	0.01305			1
Characteristic Name	Aspirin: Patient Count	Aspirin: % of Cohort	Aspirin-Age: Mean	Aspirin-Age: SD	Control: Patient Count	Control: % of Cohort	Control-Age: Mean	Control-Age: SD	p-Value
Age at Index	4294	1	69.1286	10.1906	4294	1	69.5196	9.96724	0.072295
White	3186	0.74197			3252	0.75734			0.100181
Black or African American	596	0.1388			573	0.13344			0.469214
Hispanic or Latino	156	0.03633			138	0.03214			0.285419
Asian	105	0.02445			99	0.02306			0.670717
Hypertensive diseases	2911	0.67792			2978	0.69353			0.119377
Diseases of the musculoskeletal system and connective tissue	2768	0.64462			2829	0.65883			0.167087
Diabetes mellitus	1843	0.4292			1819	0.42361			0.600514
Ischemic heart diseases	1088	0.25338			1053	0.24523			0.382649
Diseases of arteries, arterioles and capillaries	808	0.18817			777	0.18095			0.388531
Cerebrovascular diseases	622	0.14485			604	0.14066			0.578735
Body mass index [BMI] 20-29, adult	483	0.11248			446	0.10387			0.198636
Body mass index [BMI] 30-39, adult	433	0.10084			422	0.09828			0.691778
Body mass index [BMI] 40 or greater, adult	183	0.04262			166	0.03866			0.352857
Problems related to care provider dependency	113	0.02632			101	0.02352			0.406133
Long term (current) use of non-steroidal anti-inflammatories (NSAID)	102	0.02375			89	0.02073			0.34146
Family history of arthritis and other diseases of the musculoskeletal system and connective tissue	26	0.00605			20	0.00466			0.375062
ANTILIPEMIC AGENTS	2239	0.52143			2204	0.51327			0.449762
ANTIHYPERTENSIVES,OTHER	953	0.22194			914	0.21286			0.307593
metformin	882	0.2054			879	0.2047			0.936093
Stage 4	297	0.06917			277	0.06451			0.387499
Stage 2	281	0.06544			255	0.05939			0.246128
Stage 1	231	0.0538			230	0.05356			0.961814
Stage 3	151	0.03517			140	0.0326			0.511797
Stage 0	22	0.00512			19	0.00442			0.63861
Endovascular Revascularization (Open or Percutaneous, Transcatheter) Procedures	22	0.00512			20	0.00466			0.757045
Characteristic Name	Ibuprofen: Patient Count	Ibuprofen: % of Cohort	Ibuprofen-Age: Mean	Ibuprofen-Age: SD	Control: Patient Count	Control: % of Cohort	Control-Age: Mean	Control-Age: SD	p-Value
Age at Index	2691	1	62.3043	12.2525	2691	1	62.6102	12.0957	0.356845
White	2008	0.74619			2051	0.76217			0.173422
Black or African American	292	0.10851			290	0.10777			0.930048
Hispanic or Latino	195	0.07246			189	0.07023			0.750689
Asian	103	0.03828			95	0.0353			0.562393
Diseases of the musculoskeletal system and connective tissue	1703	0.63285			1732	0.64363			0.410698
Hypertensive diseases	1301	0.48346			1298	0.48235			0.934779
Diabetes mellitus	762	0.28317			738	0.27425			0.465609
Body mass index [BMI] 20-29, adult	306	0.11371			279	0.10368			0.237038
Diseases of arteries, arterioles and capillaries	292	0.10851			268	0.09959			0.283963
Ischemic heart diseases	260	0.09662			228	0.08473			0.128743
Body mass index [BMI] 30-39, adult	232	0.08621			202	0.07507			0.13313
Cerebrovascular diseases	134	0.0498			123	0.04571			0.481959
Body mass index [BMI] 40 or greater, adult	87	0.03233			80	0.02973			0.582127
Long term (current) use of non-steroidal anti-inflammatories (NSAID)	84	0.03122			80	0.02973			0.751078
Problems related to care provider dependency	52	0.01932			44	0.01635			0.410009
Family history of arthritis and other diseases of the musculoskeletal system and connective tissue	21	0.0078			18	0.00669			0.62971
ANTILIPEMIC AGENTS	815	0.30286			812	0.30175			0.929049
ANTIHYPERTENSIVES,OTHER	511	0.18989			505	0.18766			0.834453
metformin	384	0.1427			374	0.13898			0.695163
Stage 2	161	0.05983			170	0.06317			0.609606
Stage 4	154	0.05723			170	0.06317			0.359186
Stage 1	98	0.03642			101	0.03753			0.828436
Stage 3	85	0.03159			91	0.03382			0.645625
Stage 0	12	0.00446			16	0.00595			0.448509
Endovascular Revascularization (Open or Percutaneous, Transcatheter) Procedures	10	0.00372			10	0.00372			1

## Sheet: Melanoma
Characteristic Name	Coxibs: Patient Count	Coxibs: % of Cohort	Coxibs-Age: Mean	Coxibs-Age: SD	Control: Patient Count	Control: % of Cohort	Control-Age: Mean	Control-Age: SD	p-Value
Age at Index	668	1	63.994	13.6366	668	1	64.3743	13.6101	0.610074
White	584	0.87425			575	0.86078			0.467653
Asian	33	0.0494			32	0.0479			0.898808
Hispanic or Latino	12	0.01796			11	0.01647			0.833408
Black or African American	10	0.01497			10	0.01497			1
Diseases of the musculoskeletal system and connective tissue	522	0.78144			532	0.79641			0.502579
Hypertensive diseases	310	0.46407			321	0.48054			0.546629
Diseases of arteries, arterioles and capillaries	125	0.18713			127	0.19012			0.888764
Diabetes mellitus	93	0.13922			82	0.12275			0.372397
Body mass index [BMI] 30-39, adult	79	0.11826			75	0.11228			0.731836
Body mass index [BMI] 20-29, adult	71	0.10629			64	0.09581			0.525153
Cerebrovascular diseases	69	0.10329			70	0.10479			0.928598
Ischemic heart diseases	66	0.0988			59	0.08832			0.510783
Long term (current) use of non-steroidal anti-inflammatories (NSAID)	42	0.06287			35	0.0524			0.411216
Body mass index [BMI] 40 or greater, adult	39	0.05838			39	0.05838			1
Problems related to care provider dependency	23	0.03443			20	0.02994			0.641902
Family history of arthritis and other diseases of the musculoskeletal system and connective tissue	12	0.01796			11	0.01647			0.833408
ANTILIPEMIC AGENTS	226	0.33832			244	0.36527			0.302419
ANTIHYPERTENSIVES,OTHER	98	0.14671			105	0.15719			0.593684
metformin	54	0.08084			54	0.08084			1
Stage 1	51	0.07635			37	0.05539			0.122558
Stage 3	26	0.03892			21	0.03144			0.457783
Stage 2	25	0.03743			24	0.03593			0.884276
Stage 0	18	0.02695			18	0.02695			1
Stage 4	10	0.01497			10	0.01497			1
Endovascular Revascularization (Open or Percutaneous, Transcatheter) Procedures	0	0			10	0.01497			0.00150261
Characteristic Name	Aspirin: Patient Count	Aspirin: % of Cohort	Aspirin-Age: Mean	Aspirin-Age: SD	Control: Patient Count	Control: % of Cohort	Control-Age: Mean	Control-Age: SD	p-Value
Age at Index	2866	1	70.4299	12.1808	2866	1	71.0164	11.95	0.065798
White	2601	0.90754			2606	0.90928			0.818904
Black or African American	81	0.02826			78	0.02722			0.809334
Hispanic or Latino	42	0.01465			48	0.01675			0.523812
Asian	19	0.00663			18	0.00628			0.868997
Diseases of the musculoskeletal system and connective tissue	2176	0.75925			2182	0.76134			0.852729
Hypertensive diseases	1880	0.65597			1870	0.65248			0.781238
Diseases of arteries, arterioles and capillaries	706	0.24634			695	0.2425			0.735295
Ischemic heart diseases	692	0.24145			659	0.22994			0.30444
Diabetes mellitus	663	0.23133			631	0.22017			0.312026
Cerebrovascular diseases	556	0.194			544	0.18981			0.687324
Body mass index [BMI] 30-39, adult	272	0.09491			247	0.08618			0.249852
Body mass index [BMI] 20-29, adult	251	0.08758			246	0.08583			0.814453
Body mass index [BMI] 40 or greater, adult	132	0.04606			125	0.04361			0.655035
Long term (current) use of non-steroidal anti-inflammatories (NSAID)	76	0.02652			67	0.02338			0.445949
Problems related to care provider dependency	69	0.02408			74	0.02582			0.671977
Family history of arthritis and other diseases of the musculoskeletal system and connective tissue	30	0.01047			21	0.00733			0.20555
ANTILIPEMIC AGENTS	1480	0.5164			1496	0.52198			0.672312
ANTIHYPERTENSIVES,OTHER	501	0.17481			485	0.16923			0.575495
metformin	309	0.10782			300	0.10468			0.699669
Stage 1	137	0.0478			127	0.04431			0.528603
Stage 2	102	0.03559			74	0.02582			0.0320531
Stage 3	81	0.02826			70	0.02442			0.364303
Stage 4	71	0.02477			63	0.02198			0.484354
Stage 0	58	0.02024			56	0.01954			0.84993
Endovascular Revascularization (Open or Percutaneous, Transcatheter) Procedures	12	0.00419			10	0.00349			0.669218
Characteristic Name	Ibuprofen: Patient Count	Ibuprofen: % of Cohort	Ibuprofen-Age: Mean	Ibuprofen-Age: SD	Control: Patient Count	Control: % of Cohort	Control-Age: Mean	Control-Age: SD	p-Value
Age at Index	2863	1	57.0622	15.5633	2863	1	57.1076	15.7578	0.912652
White	2615	0.91338			2636	0.92071			0.314327
Hispanic or Latino	85	0.02969			82	0.02864			0.813737
Black or African American	66	0.02305			54	0.01886			0.268248
Asian	27	0.00943			30	0.01048			0.689634
Diseases of the musculoskeletal system and connective tissue	1929	0.67377			1942	0.67831			0.713544
Hypertensive diseases	1046	0.36535			1022	0.35697			0.509063
Diseases of arteries, arterioles and capillaries	450	0.15718			431	0.15054			0.486494
Diabetes mellitus	291	0.10164			284	0.0992			0.758248
Body mass index [BMI] 30-39, adult	239	0.08348			231	0.08068			0.70012
Body mass index [BMI] 20-29, adult	216	0.07545			215	0.0751			0.96005
Cerebrovascular diseases	188	0.06567			177	0.06182			0.551814
Ischemic heart diseases	164	0.05728			172	0.06008			0.652831
Body mass index [BMI] 40 or greater, adult	106	0.03702			89	0.03109			0.215468
Long term (current) use of non-steroidal anti-inflammatories (NSAID)	64	0.02235			68	0.02375			0.724659
Problems related to care provider dependency	34	0.01188			35	0.01222			0.903598
Family history of arthritis and other diseases of the musculoskeletal system and connective tissue	20	0.00699			23	0.00803			0.646074
ANTILIPEMIC AGENTS	673	0.23507			712	0.24869			0.228757
ANTIHYPERTENSIVES,OTHER	325	0.11352			310	0.10828			0.527851
metformin	179	0.06252			164	0.05728			0.403532
Stage 1	123	0.04296			109	0.03807			0.348064
Stage 3	87	0.03039			71	0.0248			0.196764
Stage 2	86	0.03004			84	0.02934			0.876252
Stage 4	48	0.01677			42	0.01467			0.523809
Stage 0	40	0.01397			39	0.01362			0.909798
Endovascular Revascularization (Open or Percutaneous, Transcatheter) Procedures	10	0.00349			10	0.00349			1

## Sheet: Colorectal
Characteristic Name	Coxibs: Patient Count	Coxibs: % of Cohort	Coxibs-Age: Mean	Coxibs-Age: SD	Control: Patient Count	Control: % of Cohort	Control-Age: Mean	Control-Age: SD	p-Value
Age at Index	2325	1	61.8439	13.4108	2325	1	61.9845	13.9637	0.726144
White	1082	0.46538			1069	0.45978			0.702198
Asian	696	0.29935			679	0.29204			0.584871
Black or African American	139	0.05978			158	0.06796			0.254502
Hispanic or Latino	95	0.04086			78	0.03355			0.187764
Diseases of the musculoskeletal system and connective tissue	1283	0.55183			1295	0.55699			0.723297
Hypertensive diseases	1037	0.44602			1092	0.46968			0.105473
Diabetes mellitus	444	0.19097			441	0.18968			0.910767
Problems related to care provider dependency	348	0.14968			339	0.14581			0.709934
Ischemic heart diseases	247	0.10624			228	0.09806			0.357554
Diseases of arteries, arterioles and capillaries	231	0.09935			225	0.09677			0.76734
Body mass index [BMI] 30-39, adult	193	0.08301			196	0.0843			0.87375
Body mass index [BMI] 20-29, adult	185	0.07957			182	0.07828			0.870384
Cerebrovascular diseases	147	0.06323			129	0.05548			0.263937
Body mass index [BMI] 40 or greater, adult	93	0.04			102	0.04387			0.510244
Long term (current) use of non-steroidal anti-inflammatories (NSAID)	51	0.02194			47	0.02022			0.682989
Family history of arthritis and other diseases of the musculoskeletal system and connective tissue	10	0.0043			10	0.0043			1
ANTILIPEMIC AGENTS	566	0.24344			601	0.25849			0.236488
ANTIHYPERTENSIVES,OTHER	370	0.15914			377	0.16215			0.77982
metformin	252	0.10839			260	0.11183			0.707818
Stage 3	165	0.07097			127	0.05462			0.0216145
Stage 4	108	0.04645			79	0.03398			0.0304135
Stage 2	84	0.03613			65	0.02796			0.113628
Stage 1	60	0.02581			57	0.02452			0.778782
Stage 0	13	0.00559			21	0.00903			0.168502
Endovascular Revascularization (Open or Percutaneous, Transcatheter) Procedures	10	0.0043			10	0.0043			1
Characteristic Name	Aspirin: Patient Count	Aspirin: % of Cohort	Aspirin-Age: Mean	Aspirin-Age: SD	Control: Patient Count	Control: % of Cohort	Control-Age: Mean	Control-Age: SD	p-Value
Age at Index	5932	1	69.6991	11.9916	5932	1	70.0641	11.9302	0.0965796
White	4287	0.72269			4417	0.74461			0.00693496
Black or African American	771	0.12997			738	0.12441			0.363189
Hispanic or Latino	270	0.04552			249	0.04198			0.345862
Asian	217	0.03658			198	0.03338			0.342404
Hypertensive diseases	4117	0.69403			4165	0.70212			0.337105
Diseases of the musculoskeletal system and connective tissue	4040	0.68105			4177	0.70415			0.00641244
Diabetes mellitus	1874	0.31591			1788	0.30142			0.0874124
Ischemic heart diseases	1670	0.28152			1583	0.26686			0.0733791
Diseases of arteries, arterioles and capillaries	1230	0.20735			1258	0.21207			0.527746
Cerebrovascular diseases	992	0.16723			923	0.1556			0.0851001
Body mass index [BMI] 30-39, adult	705	0.11885			652	0.10991			0.126304
Body mass index [BMI] 20-29, adult	598	0.10081			628	0.10587			0.365561
Body mass index [BMI] 40 or greater, adult	358	0.06035			327	0.05512			0.22239
Problems related to care provider dependency	215	0.03624			199	0.03355			0.423452
Long term (current) use of non-steroidal anti-inflammatories (NSAID)	138	0.02326			126	0.02124			0.45512
Family history of arthritis and other diseases of the musculoskeletal system and connective tissue	41	0.00691			37	0.00624			0.649536
ANTILIPEMIC AGENTS	3063	0.51635			3030	0.51079			0.544408
ANTIHYPERTENSIVES,OTHER	1390	0.23432			1337	0.22539			0.247475
metformin	910	0.15341			829	0.13975			0.0355022
Stage 3	345	0.05816			336	0.05664			0.72242
Stage 4	310	0.05226			301	0.05074			0.708512
Stage 2	227	0.03827			196	0.03304			0.124813
Stage 1	191	0.0322			174	0.02933			0.366084
Stage 0	28	0.00472			27	0.00455			0.89249
Endovascular Revascularization (Open or Percutaneous, Transcatheter) Procedures	42	0.00708			33	0.00556			0.297166
Characteristic Name	Ibuprofen: Patient Count	Ibuprofen: % of Cohort	Ibuprofen-Age: Mean	Ibuprofen-Age: SD	Control: Patient Count	Control: % of Cohort	Control-Age: Mean	Control-Age: SD	p-Value
Age at Index	6360	1	58.1731	13.3456	6360	1	58.6165	14.0274	0.067825
White	4596	0.72264			4695	0.73821			0.0479094
Black or African American	784	0.12327			799	0.12563			0.687013
Hispanic or Latino	561	0.08821			516	0.08113			0.151792
Asian	266	0.04182			252	0.03962			0.529974
Diseases of the musculoskeletal system and connective tissue	3755	0.59041			3807	0.59858			0.347706
Hypertensive diseases	2765	0.43475			2867	0.45079			0.0686447
Diabetes mellitus	949	0.14921			923	0.14513			0.515232
Body mass index [BMI] 30-39, adult	720	0.11321			652	0.10252			0.0519389
Body mass index [BMI] 20-29, adult	673	0.10582			639	0.10047			0.3216
Diseases of arteries, arterioles and capillaries	635	0.09984			640	0.10063			0.882641
Ischemic heart diseases	531	0.08349			524	0.08239			0.821943
Body mass index [BMI] 40 or greater, adult	328	0.05157			305	0.04796			0.348347
Cerebrovascular diseases	280	0.04403			250	0.03931			0.183142
Long term (current) use of non-steroidal anti-inflammatories (NSAID)	191	0.03003			166	0.0261			0.179561
Problems related to care provider dependency	165	0.02594			126	0.01981			0.020732
Family history of arthritis and other diseases of the musculoskeletal system and connective tissue	38	0.00597			43	0.00676			0.5773
ANTILIPEMIC AGENTS	1502	0.23616			1505	0.23664			0.95008
ANTIHYPERTENSIVES,OTHER	1050	0.16509			1015	0.15959			0.400045
metformin	528	0.08302			484	0.0761			0.149397
Stage 3	360	0.0566			317	0.04984			0.0894247
Stage 4	360	0.0566			339	0.0533			0.413894
Stage 2	197	0.03097			182	0.02862			0.434074
Stage 1	159	0.025			145	0.0228			0.416375
Stage 0	19	0.00299			18	0.00283			0.869228
Endovascular Revascularization (Open or Percutaneous, Transcatheter) Procedures	17	0.00267			12	0.00189			0.352611

## Sheet: Cervical
Characteristic Name	Coxibs: Patient Count	Coxibs: % of Cohort	Coxibs-Age: Mean	Coxibs-Age: SD	Control: Patient Count	Control: % of Cohort	Control-Age: Mean	Control-Age: SD	p-Value
Age at Index	1011	1	57.45	13.8605	1011	1	56.9397	14.1053	0.411956
White	413	0.40851			428	0.42334			0.498534
Asian	355	0.35114			339	0.33531			0.453597
Black or African American	71	0.07023			84	0.08309			0.277185
Hispanic or Latino	28	0.0277			27	0.02671			0.891258
Diseases of the musculoskeletal system and connective tissue	537	0.53116			529	0.52324			0.721581
Hypertensive diseases	386	0.3818			388	0.38378			0.927092
Diabetes mellitus	176	0.17409			168	0.16617			0.635868
Problems related to care provider dependency	94	0.09298			92	0.091			0.877692
Ischemic heart diseases	82	0.08111			64	0.0633			0.121966
Body mass index [BMI] 30-39, adult	78	0.07715			67	0.06627			0.343064
Diseases of arteries, arterioles and capillaries	75	0.07418			59	0.05836			0.152603
Body mass index [BMI] 20-29, adult	58	0.05737			66	0.06528			0.458379
Cerebrovascular diseases	56	0.05539			45	0.04451			0.26146
Body mass index [BMI] 40 or greater, adult	41	0.04055			37	0.0366			0.644148
Long term (current) use of non-steroidal anti-inflammatories (NSAID)	31	0.03066			28	0.0277			0.691815
Family history of arthritis and other diseases of the musculoskeletal system and connective tissue	10	0.00989			10	0.00989			1
ANTILIPEMIC AGENTS	212	0.20969			207	0.20475			0.783825
ANTIHYPERTENSIVES,OTHER	133	0.13155			173	0.17112			0.0130586
metformin	114	0.11276			110	0.1088			0.776854
Stage 1	30	0.02967			26	0.02572			0.587762
Stage 3	27	0.02671			26	0.02572			0.889294
Stage 4	20	0.01978			17	0.01682			0.618645
Stage 2	16	0.01583			11	0.01088			0.332675
Stage 0	10	0.00989			10	0.00989			1
Endovascular Revascularization (Open or Percutaneous, Transcatheter) Procedures	10	0.00989			10	0.00989			1
Characteristic Name	Aspirin: Patient Count	Aspirin: % of Cohort	Aspirin-Age: Mean	Aspirin-Age: SD	Control: Patient Count	Control: % of Cohort	Control-Age: Mean	Control-Age: SD	p-Value
Age at Index	2087	1	65.0374	12.2147	2087	1	65.8318	12.1557	0.0352579
White	1359	0.65117			1416	0.67849			0.061622
Black or African American	363	0.17393			346	0.16579			0.483472
Hispanic or Latino	169	0.08098			156	0.07475			0.45269
Asian	87	0.04169			79	0.03785			0.52631
Hypertensive diseases	1419	0.67992			1465	0.70196			0.12337
Diseases of the musculoskeletal system and connective tissue	1388	0.66507			1458	0.69861			0.0200048
Diabetes mellitus	691	0.3311			688	0.32966			0.921357
Ischemic heart diseases	548	0.26258			505	0.24197			0.125414
Diseases of arteries, arterioles and capillaries	442	0.21179			412	0.19741			0.249706
Cerebrovascular diseases	357	0.17106			311	0.14902			0.0521422
Body mass index [BMI] 30-39, adult	243	0.11644			251	0.12027			0.701471
Body mass index [BMI] 20-29, adult	205	0.09823			199	0.09535			0.753446
Body mass index [BMI] 40 or greater, adult	166	0.07954			173	0.08289			0.691636
Problems related to care provider dependency	85	0.04073			75	0.03594			0.420144
Long term (current) use of non-steroidal anti-inflammatories (NSAID)	65	0.03115			61	0.02923			0.717463
Family history of arthritis and other diseases of the musculoskeletal system and connective tissue	15	0.00719			16	0.00767			0.856936
ANTILIPEMIC AGENTS	1014	0.48586			978	0.46862			0.264595
ANTIHYPERTENSIVES,OTHER	478	0.22904			440	0.21083			0.1556
metformin	318	0.15237			328	0.15716			0.668686
Stage 1	114	0.05462			105	0.05031			0.532119
Stage 3	104	0.04983			105	0.05031			0.943421
Stage 2	93	0.04456			82	0.03929			0.395591
Stage 4	81	0.03881			84	0.04025			0.811643
Stage 0	13	0.00623			11	0.00527			0.682226
Endovascular Revascularization (Open or Percutaneous, Transcatheter) Procedures	26	0.01246			18	0.00862			0.225339
Characteristic Name	Ibuprofen: Patient Count	Ibuprofen: % of Cohort	Ibuprofen-Age: Mean	Ibuprofen-Age: SD	Control: Patient Count	Control: % of Cohort	Control-Age: Mean	Control-Age: SD	p-Value
Age at Index	6097	1	51.7796	13.7014	6097	1	53.2052	14.1724	1.66915e-08
White	4052	0.66459			4251	0.69723			0.00011057
Hispanic or Latino	996	0.16336			992	0.1627			0.921884
Black or African American	955	0.15663			938	0.15385			0.670752
Asian	268	0.04396			264	0.0433			0.859246
Diseases of the musculoskeletal system and connective tissue	2943	0.4827			3017	0.49483			0.180051
Hypertensive diseases	2172	0.35624			2340	0.3838			0.00162663
Diabetes mellitus	801	0.13138			860	0.14105			0.119321
Body mass index [BMI] 30-39, adult	628	0.103			582	0.09546			0.163516
Body mass index [BMI] 20-29, adult	427	0.07003			412	0.06757			0.591511
Body mass index [BMI] 40 or greater, adult	365	0.05987			348	0.05708			0.511743
Diseases of arteries, arterioles and capillaries	347	0.05691			390	0.06397			0.102243
Ischemic heart diseases	327	0.05363			372	0.06101			0.0795947
Long term (current) use of non-steroidal anti-inflammatories (NSAID)	186	0.03051			170	0.02788			0.389428
Cerebrovascular diseases	178	0.02919			207	0.03395			0.133129
Problems related to care provider dependency	105	0.01722			106	0.01739			0.944634
Family history of arthritis and other diseases of the musculoskeletal system and connective tissue	19	0.00312			23	0.00377			0.536391
ANTILIPEMIC AGENTS	965	0.15827			1063	0.17435			0.0171553
ANTIHYPERTENSIVES,OTHER	642	0.1053			625	0.10251			0.613892
metformin	435	0.07135			431	0.07069			0.88785
Stage 3	388	0.06364			340	0.05577			0.0665642
Stage 1	311	0.05101			262	0.04297			0.0360057
Stage 2	266	0.04363			228	0.0374			0.0809115
Stage 4	247	0.04051			260	0.04264			0.555365
Stage 0	17	0.00279			22	0.00361			0.422597
Endovascular Revascularization (Open or Percutaneous, Transcatheter) Procedures	10	0.00164			12	0.00197			0.669535

[truncated: 2 more sheets: Ovary, Head and Neck]
