# Supplementary material for: Association of COX-inhibitors with cancer patients’ survival under chemotherapy and radiotherapy regimens: a real-world data retrospective cohort analysis
Source: Front Oncol. 2024 Sep 13;14:1433497. doi: 10.3389/fonc.2024.1433497 (PMC11427433; doi:10.3389/fonc.2024.1433497)
Supplement: Supplementary file 4 [file Table3.xlsx]

## Sheet: Prostate
Characteristic Name	Coxibs: Patient Count	Coxibs: % of Cohort	Coxibs-Age: Mean	Coxibs-Age: SD	Control: Patient Count	Control: % of Cohort	Control-Age: Mean	Control-Age: SD	p-Value
Age at Index	1861	1	69.9597	10.24	1861	1	69.9538	9.6711	0.985557
White	1232	0.66201			1263	0.67867			0.279734
Black or African American	156	0.08383			171	0.09189			0.385103
Hispanic or Latino	48	0.02579			34	0.01827			0.117968
Asian	252	0.13541			227	0.12198			0.221053
Long term (current) use of non-steroidal anti-inflammatories (NSAID)	71	0.03815			65	0.03493			0.600166
Family history of arthritis and other diseases of the musculoskeletal system and connective tissue	10	0.00537			11	0.00591			0.826778
Diseases of the musculoskeletal system and connective tissue	1349	0.72488			1357	0.72918			0.768489
Body mass index [BMI] 20-29, adult	173	0.09296			184	0.09887			0.540349
Body mass index [BMI] 30-39, adult	167	0.08974			163	0.08759			0.817583
Body mass index [BMI] 40 or greater, adult	34	0.01827			32	0.0172			0.803829
Hypertensive diseases	1109	0.59592			1134	0.60935			0.402372
Diabetes mellitus	383	0.2058			369	0.19828			0.567649
Diseases of arteries, arterioles and capillaries	342	0.18377			359	0.19291			0.476036
Ischemic heart diseases	369	0.19828			342	0.18377			0.26025
Cerebrovascular diseases	191	0.10263			176	0.09457			0.409537
Problems related to care provider dependency	94	0.05051			82	0.04406			0.354077
ANTILIPEMIC AGENTS	823	0.44224			863	0.46373			0.187793
metformin	228	0.12251			206	0.11069			0.261196
ANTIHYPERTENSIVES,OTHER	738	0.39656			780	0.41913			0.161255
Stage 0	16	0.0086			11	0.00591			0.334164
Stage 1	73	0.03923			71	0.03815			0.86502
Stage 2	136	0.07308			99	0.0532			0.0126448
Stage 3	68	0.03654			54	0.02902			0.197468
Stage 4	30	0.01612			32	0.0172			0.797841
Endovascular Revascularization (Open or Percutaneous, Transcatheter) Procedures	10	0.00537			10	0.00537			1
Characteristic Name	Aspirin: Patient Count	Aspirin: % of Cohort	Aspirin-Age: Mean	Aspirin-Age: SD	Control: Patient Count	Control: % of Cohort	Control-Age: Mean	Control-Age: SD	p-Value
Age at Index	16613	1	73.1394	8.5266	16613	1	73.2028	8.52056	0.497937
White	12726	0.76603			12839	0.77283			0.141072
Black or African American	1835	0.11046			1870	0.11256			0.541845
Hispanic or Latino	416	0.02504			406	0.02444			0.723949
Asian	349	0.02101			344	0.02071			0.847784
Hypertensive diseases	11584	0.69729			11635	0.70036			0.54195
Diseases of the musculoskeletal system and connective tissue	10835	0.6522			10923	0.6575			0.30988
Long term (current) use of non-steroidal anti-inflammatories (NSAID)	244	0.01469			259	0.01559			0.500351
Family history of arthritis and other diseases of the musculoskeletal system and connective tissue	44	0.00265			43	0.00259			0.91451
Ischemic heart diseases	6080	0.36598			5771	0.34738			0.000401815
Diabetes mellitus	4682	0.28183			4607	0.27731			0.35924
Diseases of arteries, arterioles and capillaries	4075	0.24529			3951	0.23783			0.111989
Cerebrovascular diseases	2696	0.16228			2646	0.15927			0.45521
Body mass index [BMI] 30-39, adult	1497	0.09011			1493	0.08987			0.938875
Body mass index [BMI] 20-29, adult	1400	0.08427			1413	0.08505			0.797802
Body mass index [BMI] 40 or greater, adult	318	0.01914			297	0.01788			0.39269
Problems related to care provider dependency	339	0.02041			313	0.01884			0.303772
ANTILIPEMIC AGENTS	10123	0.60934			10072	0.60627			0.566606
ANTIHYPERTENSIVES,OTHER	5114	0.30783			5336	0.32119			0.00871642
metformin	2228	0.13411			2287	0.13766			0.344874
Stage 0	93	0.0056			85	0.00512			0.547681
Stage 1	514	0.03094			498	0.02998			0.609495
Stage 2	995	0.05989			923	0.05556			0.0903349
Stage 3	319	0.0192			285	0.01716			0.162658
Stage 4	300	0.01806			283	0.01703			0.477501
Endovascular Revascularization (Open or Percutaneous, Transcatheter) Procedures	98	0.0059			87	0.00524			0.417367
Characteristic Name	Ibuprofen: Patient Count	Ibuprofen: % of Cohort	Ibuprofen-Age: Mean	Ibuprofen-Age: SD	Control: Patient Count	Control: % of Cohort	Control-Age: Mean	Control-Age: SD	p-Value
Age at Index	5182	1	67.5521	11.0036	5182	1	67.9159	10.5747	0.0862225
White	3703	0.71459			3820	0.73717			0.00998263
Black or African American	825	0.1592			805	0.15535			0.589455
Hispanic or Latino	239	0.04612			190	0.03667			0.01568
Asian	136	0.02624			138	0.02663			0.90254
Long term (current) use of non-steroidal anti-inflammatories (NSAID)	154	0.02972			103	0.01988			0.00127528
Family history of arthritis and other diseases of the musculoskeletal system and connective tissue	20	0.00386			19	0.00367			0.872542
Diseases of the musculoskeletal system and connective tissue	3350	0.64647			3336	0.64377			0.773798
Hypertensive diseases	2869	0.55365			2938	0.56696			0.17209
Diabetes mellitus	977	0.18854			961	0.18545			0.686886
Diseases of arteries, arterioles and capillaries	811	0.1565			829	0.15998			0.628061
Ischemic heart diseases	785	0.15149			795	0.15342			0.784647
Cerebrovascular diseases	396	0.07642			402	0.07758			0.825031
Body mass index [BMI] 20-29, adult	511	0.09861			489	0.09437			0.464226
Body mass index [BMI] 30-39, adult	457	0.08819			428	0.08259			0.308053
Body mass index [BMI] 40 or greater, adult	89	0.01717			70	0.01351			0.128891
Problems related to care provider dependency	71	0.0137			65	0.01254			0.604525
ANTILIPEMIC AGENTS	2228	0.42995			2329	0.44944			0.0456298
ANTIHYPERTENSIVES,OTHER	2025	0.39078			2021	0.39			0.935806
metformin	607	0.11714			612	0.1181			0.878829
Stage 0	18	0.00347			15	0.00289			0.600928
Stage 1	194	0.03744			161	0.03107			0.0747088
Stage 2	365	0.07044			301	0.05809			0.0103566
Stage 3	136	0.02624			117	0.02258			0.22652
Stage 4	91	0.01756			79	0.01525			0.353407
Endovascular Revascularization (Open or Percutaneous, Transcatheter) Procedures	10	0.00193			10	0.00193			1

## Sheet: Head and Neck
Characteristic Name	Coxibs: Patient Count	Coxibs: % of Cohort	Coxibs-Age: Mean	Coxibs-Age: SD	Control: Patient Count	Control: % of Cohort	Control-Age: Mean	Control-Age: SD	p-Value
Age at Index	2243	1	59.5323	11.5172	2243	1	59.6603	12.3303	0.719493
Asian	1412	0.62951			1400	0.62416			0.71105
White	431	0.19215			422	0.18814			0.732031
Black or African American	34	0.01516			36	0.01605			0.809607
Hispanic or Latino	22	0.00981			24	0.0107			0.766919
Long term (current) use of non-steroidal anti-inflammatories (NSAID)	22	0.00981			21	0.00936			0.878213
Family history of arthritis and other diseases of the musculoskeletal system and connective tissue	0	0			0	0
Diseases of the musculoskeletal system and connective tissue	1208	0.53856			1226	0.54659			0.589575
Hypertensive diseases	899	0.4008			906	0.40392			0.831227
Diabetes mellitus	495	0.22069			478	0.21311			0.537986
Ischemic heart diseases	262	0.11681			237	0.10566			0.235179
Cerebrovascular diseases	215	0.09585			205	0.0914			0.608278
Diseases of arteries, arterioles and capillaries	177	0.07891			190	0.08471			0.478833
Body mass index [BMI] 20-29, adult	78	0.03477			88	0.03923			0.428989
Body mass index [BMI] 30-39, adult	63	0.02809			59	0.0263			0.713492
Body mass index [BMI] 40 or greater, adult	18	0.00802			16	0.00713			0.730617
Problems related to care provider dependency	730	0.32546			729	0.32501			0.974575
ANTILIPEMIC AGENTS	464	0.20687			447	0.19929			0.528086
metformin	311	0.13865			270	0.12037			0.0682854
ANTIHYPERTENSIVES,OTHER	212	0.09452			221	0.09853			0.649088
Stage 0	10	0.00446			10	0.00446			1
Stage 1	37	0.0165			37	0.0165			1
Stage 2	27	0.01204			16	0.00713			0.0918763
Stage 3	27	0.01204			25	0.01115			0.780267
Stage 4	44	0.01962			37	0.0165			0.432514
Endovascular Revascularization (Open or Percutaneous, Transcatheter) Procedures	0	0			10	0.00446			0.00154653
Characteristic Name	Aspirin: Patient Count	Aspirin: % of Cohort	Aspirin-Age: Mean	Aspirin-Age: SD	Control: Patient Count	Control: % of Cohort	Control-Age: Mean	Control-Age: SD	p-Value
Age at Index	9137	1	65.2993	10.7717	9137	1	65.8299	11.1825	0.00109087
White	7069	0.77367			7228	0.79107			0.00436572
Black or African American	669	0.07322			681	0.07453			0.734327
Asian	349	0.0382			302	0.03305			0.0606841
Hispanic or Latino	275	0.0301			287	0.03141			0.607142
Hypertensive diseases	5509	0.60293			5660	0.61946			0.0219392
Long term (current) use of non-steroidal anti-inflammatories (NSAID)	202	0.02211			189	0.02069			0.506315
Family history of arthritis and other diseases of the musculoskeletal system and connective tissue	25	0.00274			17	0.00186			0.216515
Diseases of the musculoskeletal system and connective tissue	4958	0.54263			5154	0.56408			0.00354028
Ischemic heart diseases	2621	0.28686			2460	0.26924			0.00785469
Diabetes mellitus	1941	0.21243			1971	0.21572			0.588478
Diseases of arteries, arterioles and capillaries	1850	0.20247			1784	0.19525			0.221254
Cerebrovascular diseases	1546	0.1692			1477	0.16165			0.169529
Body mass index [BMI] 20-29, adult	904	0.09894			896	0.09806			0.842579
Body mass index [BMI] 30-39, adult	587	0.06424			582	0.0637			0.879855
Body mass index [BMI] 40 or greater, adult	136	0.01488			157	0.01718			0.216166
Problems related to care provider dependency	204	0.02233			195	0.02134			0.648703
ANTILIPEMIC AGENTS	4113	0.45015			4007	0.43855			0.11455
ANTIHYPERTENSIVES,OTHER	2284	0.24997			2269	0.24833			0.797529
metformin	933	0.10211			923	0.10102			0.806543
Stage 0	41	0.00449			39	0.00427			0.822681
Stage 1	303	0.03316			294	0.03218			0.708022
Stage 2	306	0.03349			303	0.03316			0.901597
Stage 3	393	0.04301			379	0.04148			0.606648
Stage 4	1012	0.11076			863	0.09445			0.000280797
Endovascular Revascularization (Open or Percutaneous, Transcatheter) Procedures	46	0.00503			44	0.00482			0.832622
Characteristic Name	Ibuprofen: Patient Count	Ibuprofen: % of Cohort	Ibuprofen-Age: Mean	Ibuprofen-Age: SD	Control: Patient Count	Control: % of Cohort	Control-Age: Mean	Control-Age: SD	p-Value
Age at Index	5275	1	58.1217	13.2985	5275	1	58.6345	13.5791	0.0500743
White	4048	0.76739			4157	0.78806			0.0106996
Black or African American	542	0.10275			542	0.10275			1
Hispanic or Latino	321	0.06085			323	0.06123			0.935177
Asian	184	0.03488			162	0.03071			0.229126
Long term (current) use of non-steroidal anti-inflammatories (NSAID)	163	0.0309			130	0.02464			0.0505568
Family history of arthritis and other diseases of the musculoskeletal system and connective tissue	14	0.00265			10	0.0019			0.413685
Diseases of the musculoskeletal system and connective tissue	3081	0.58408			3085	0.58483			0.937015
Hypertensive diseases	2285	0.43318			2326	0.44095			0.420969
Diabetes mellitus	696	0.13194			698	0.13232			0.954146
Diseases of arteries, arterioles and capillaries	585	0.1109			615	0.11659			0.357613
Ischemic heart diseases	559	0.10597			576	0.10919			0.593234
Cerebrovascular diseases	423	0.08019			441	0.0836			0.522757
Body mass index [BMI] 20-29, adult	587	0.11128			544	0.10313			0.175993
Body mass index [BMI] 30-39, adult	351	0.06654			302	0.05725			0.0477298
Body mass index [BMI] 40 or greater, adult	93	0.01763			80	0.01517			0.31897
Problems related to care provider dependency	88	0.01668			71	0.01346			0.174317
ANTILIPEMIC AGENTS	1359	0.25763			1403	0.26597			0.329839
ANTIHYPERTENSIVES,OTHER	1161	0.22009			1121	0.21251			0.344219
metformin	402	0.07621			376	0.07128			0.332774
Stage 0	17	0.00322			15	0.00284			0.723271
Stage 1	178	0.03374			161	0.03052			0.34798
Stage 2	132	0.02502			125	0.0237			0.658442
Stage 3	183	0.03469			159	0.03014			0.187058
Stage 4	541	0.10256			450	0.08531			0.00239058
Endovascular Revascularization (Open or Percutaneous, Transcatheter) Procedures	10	0.0019			10	0.0019			1

## Sheet: Colorectal
Characteristic Name	Coxibs: Patient Count	Coxibs: % of Cohort	Coxibs-Age: Mean	Coxibs-Age: SD	Control: Patient Count	Control: % of Cohort	Control-Age: Mean	Control-Age: SD	p-Value
Age at Index	738	1	59.9797	12.6665	738	1	59.3157	12.6701	0.314206
White	372	0.50407			371	0.50271			0.958482
Asian	219	0.29675			209	0.2832			0.56621
Hispanic or Latino	47	0.06369			38	0.05149			0.314622
Black or African American	45	0.06098			46	0.06233			0.913823
Long term (current) use of non-steroidal anti-inflammatories (NSAID)	23	0.03117			20	0.0271			0.642426
Family history of arthritis and other diseases of the musculoskeletal system and connective tissue	10	0.01355			10	0.01355			1
Diseases of the musculoskeletal system and connective tissue	383	0.51897			374	0.50678			0.639301
Hypertensive diseases	357	0.48374			359	0.48645			0.917041
Diabetes mellitus	169	0.229			164	0.22222			0.755524
Ischemic heart diseases	105	0.14228			97	0.13144			0.544607
Diseases of arteries, arterioles and capillaries	84	0.11382			70	0.09485			0.233241
Cerebrovascular diseases	49	0.0664			44	0.05962			0.592218
Body mass index [BMI] 20-29, adult	92	0.12466			96	0.13008			0.754816
Body mass index [BMI] 30-39, adult	81	0.10976			85	0.11518			0.741745
Body mass index [BMI] 40 or greater, adult	15	0.02033			12	0.01626			0.560092
Problems related to care provider dependency	133	0.18022			128	0.17344			0.733015
ANTILIPEMIC AGENTS	180	0.2439			180	0.2439			1
ANTIHYPERTENSIVES,OTHER	174	0.23577			178	0.24119			0.806987
metformin	96	0.13008			102	0.13821			0.646777
Stage 0	10	0.01355			10	0.01355			1
Stage 1	11	0.01491			10	0.01355			0.826037
Stage 2	24	0.03252			18	0.02439			0.347587
Stage 3	57	0.07724			68	0.09214			0.303772
Stage 4	55	0.07453			54	0.07317			0.920719
Endovascular Revascularization (Open or Percutaneous, Transcatheter) Procedures	0	0			0	0
Characteristic Name	Aspirin: Patient Count	Aspirin: % of Cohort	Aspirin-Age: Mean	Aspirin-Age: SD	Control: Patient Count	Control: % of Cohort	Control-Age: Mean	Control-Age: SD	p-Value
Age at Index	2509	1	66.0155	11.1465	2509	1	66.12	11.35	0.74232
White	1889	0.75289			1937	0.77202			0.111341
Black or African American	258	0.10283			267	0.10642			0.678064
Hispanic or Latino	168	0.06696			172	0.06855			0.822232
Asian	99	0.03946			78	0.03109			0.108043
Long term (current) use of non-steroidal anti-inflammatories (NSAID)	59	0.02352			62	0.02471			0.78249
Family history of arthritis and other diseases of the musculoskeletal system and connective tissue	10	0.00399			10	0.00399			1
Diseases of the musculoskeletal system and connective tissue	1542	0.61459			1568	0.62495			0.4496
Ischemic heart diseases	979	0.3902			943	0.37585			0.295829
Diabetes mellitus	804	0.32045			798	0.31806			0.855827
Diseases of arteries, arterioles and capillaries	638	0.25428			643	0.25628			0.871399
Hypertensive diseases	1756	0.69988			1779	0.70905			0.476721
Cerebrovascular diseases	394	0.15703			364	0.14508			0.236958
Body mass index [BMI] 20-29, adult	319	0.12714			303	0.12077			0.493074
Body mass index [BMI] 30-39, adult	284	0.11319			269	0.10721			0.498906
Body mass index [BMI] 40 or greater, adult	105	0.04185			104	0.04145			0.94367
Problems related to care provider dependency	88	0.03507			78	0.03109			0.429927
ANTILIPEMIC AGENTS	1309	0.52172			1289	0.51375			0.572056
ANTIHYPERTENSIVES,OTHER	744	0.29653			762	0.30371			0.579283
metformin	391	0.15584			389	0.15504			0.937889
Stage 0	10	0.00399			11	0.00438			0.826902
Stage 1	70	0.0279			64	0.02551			0.599317
Stage 2	127	0.05062			109	0.04344			0.230037
Stage 3	162	0.06457			168	0.06696			0.732564
Stage 4	145	0.05779			143	0.05699			0.903385
Endovascular Revascularization (Open or Percutaneous, Transcatheter) Procedures	31	0.01236			21	0.00837			0.16332
Characteristic Name	Ibuprofen: Patient Count	Ibuprofen: % of Cohort	Ibuprofen-Age: Mean	Ibuprofen-Age: SD	Control: Patient Count	Control: % of Cohort	Control-Age: Mean	Control-Age: SD	p-Value
Age at Index	2143	1	56.3014	11.9329	2143	1	56.1335	12.9385	0.658638
White	1586	0.74008			1594	0.74382			0.780037
Black or African American	218	0.10173			229	0.10686			0.582499
Hispanic or Latino	208	0.09706			192	0.08959			0.400816
Asian	117	0.0546			116	0.05413			0.946288
Family history of arthritis and other diseases of the musculoskeletal system and connective tissue	10	0.00467			10	0.00467			1
Long term (current) use of non-steroidal anti-inflammatories (NSAID)	67	0.03126			62	0.02893			0.654872
Diseases of the musculoskeletal system and connective tissue	1226	0.5721			1224	0.57116			0.950773
Hypertensive diseases	969	0.45217			949	0.44284			0.538961
Diabetes mellitus	385	0.17965			360	0.16799			0.313605
Ischemic heart diseases	255	0.11899			244	0.11386			0.600371
Cerebrovascular diseases	90	0.042			88	0.04106			0.878304
Diseases of arteries, arterioles and capillaries	263	0.12273			280	0.13066			0.434999
Body mass index [BMI] 20-29, adult	268	0.12506			252	0.11759			0.454146
Body mass index [BMI] 30-39, adult	230	0.10733			227	0.10593			0.88197
Body mass index [BMI] 40 or greater, adult	84	0.0392			75	0.035			0.467002
Problems related to care provider dependency	64	0.02986			43	0.02007			0.0397852
ANTIHYPERTENSIVES,OTHER	594	0.27718			576	0.26878			0.537121
ANTILIPEMIC AGENTS	512	0.23892			481	0.22445			0.261726
metformin	207	0.09659			201	0.09379			0.754828
Stage 0	10	0.00467			10	0.00467			1
Stage 1	37	0.01727			30	0.014			0.388715
Stage 2	91	0.04246			82	0.03826			0.484865
Stage 3	146	0.06813			129	0.0602			0.289282
Stage 4	105	0.049			102	0.0476			0.83075
Endovascular Revascularization (Open or Percutaneous, Transcatheter) Procedures	10	0.00467			10	0.00467			1

## Sheet: Melanoma
Characteristic Name	Coxibs: Patient Count	Coxibs: % of Cohort	Coxibs-Age: Mean	Coxibs-Age: SD	Control: Patient Count	Control: % of Cohort	Control-Age: Mean	Control-Age: SD	p-Value
Age at Index	2166	1	68.374	11.8382	2166	1	68.1279	12.2283	0.501056
White	1826	0.843			1850	0.8541			0.309048
Asian	139	0.0642			123	0.0568			0.307822
Hispanic or Latino	23	0.0106			24	0.0111			0.883398
Black or African American	18	0.0083			15	0.0069			0.600116
Diseases of the musculoskeletal system and connective tissue	1724	0.7959			1732	0.7996			0.762181
Family history of arthritis and other diseases of the musculoskeletal system and connective tissue	12	0.0055			10	0.0046			0.669024
Long term (current) use of non-steroidal anti-inflammatories (NSAID)	120	0.0554			121	0.0559			0.94715
Hypertensive diseases	1277	0.5896			1281	0.5914			0.901641
Cerebrovascular diseases	266	0.1228			252	0.1163			0.512103
Diseases of arteries, arterioles and capillaries	527	0.2433			526	0.2428			0.971744
Ischemic heart diseases	451	0.2082			426	0.1967			0.344516
Diabetes mellitus	411	0.1898			376	0.1736			0.167843
Body mass index [BMI] 20-29, adult	288	0.133			261	0.1205			0.217533
Body mass index [BMI] 30-39, adult	254	0.1173			247	0.114			0.739468
Body mass index [BMI] 40 or greater, adult	48	0.0222			51	0.0236			0.760353
Problems related to care provider dependency	110	0.0508			94	0.0434			0.251146
ANTILIPEMIC AGENTS	1010	0.4663			1033	0.4769			0.48391
ANTIHYPERTENSIVES,OTHER	675	0.3116			720	0.3324			0.1434
metformin	248	0.1145			230	0.1062			0.382737
Stage 0	11	0.0051			12	0.0055			0.834393
Stage 1	49	0.0226			50	0.0231			0.919017
Stage 2	51	0.0236			38	0.0175			0.163809
Stage 3	45	0.0208			33	0.0152			0.170334
Stage 4	33	0.0152			35	0.0162			0.806873
Endovascular Revascularization (Open or Percutaneous, Transcatheter) Procedures	10	0.0046			10	0.0046			1
Characteristic Name	Aspirin: Patient Count	Aspirin: % of Cohort	Aspirin-Age: Mean	Aspirin-Age: SD	Control: Patient Count	Control: % of Cohort	Control-Age: Mean	Control-Age: SD	p-Value
Age at Index	23757	1	72.424	10.4107	23757	1	72.805	10.1372	5.32609e-05
White	21675	0.91236			21738	0.91501			0.303389
Black or African American	307	0.01292			282	0.01187			0.299945
Hispanic or Latino	298	0.01254			302	0.01271			0.869463
Asian	131	0.00551			110	0.00463			0.175044
Long term (current) use of non-steroidal anti-inflammatories (NSAID)	452	0.01903			432	0.01818			0.497126
Family history of arthritis and other diseases of the musculoskeletal system and connective tissue	69	0.0029			64	0.00269			0.66417
Diseases of the musculoskeletal system and connective tissue	16669	0.70165			16868	0.71002			0.045121
Hypertensive diseases	16613	0.69929			16696	0.70278			0.405556
Ischemic heart diseases	8950	0.37673			8634	0.36343			0.00267756
Diseases of arteries, arterioles and capillaries	7072	0.29768			6973	0.29351			0.31958
Diabetes mellitus	6539	0.27525			6378	0.26847			0.0968925
Cerebrovascular diseases	4518	0.19018			4507	0.18971			0.897634
Body mass index [BMI] 20-29, adult	2375	0.09997			2320	0.09766			0.397806
Body mass index [BMI] 30-39, adult	2231	0.09391			2216	0.09328			0.813228
Body mass index [BMI] 40 or greater, adult	493	0.02075			459	0.01932			0.265642
Problems related to care provider dependency	514	0.02164			498	0.02096			0.611174
ANTILIPEMIC AGENTS	14932	0.62853			14884	0.62651			0.648767
ANTIHYPERTENSIVES,OTHER	6556	0.27596			6656	0.28017			0.305872
metformin	3273	0.13777			3267	0.13752			0.936321
Stage 0	148	0.00623			139	0.00585			0.594127
Stage 1	477	0.02008			436	0.01835			0.170646
Stage 2	412	0.01734			384	0.01616			0.316898
Stage 3	421	0.01772			369	0.01553			0.0620901
Stage 4	523	0.02201			486	0.02046			0.239043
Endovascular Revascularization (Open or Percutaneous, Transcatheter) Procedures	141	0.00594			131	0.00551			0.543133
Characteristic Name	Ibuprofen: Patient Count	Ibuprofen: % of Cohort	Ibuprofen-Age: Mean	Ibuprofen-Age: SD	Control: Patient Count	Control: % of Cohort	Control-Age: Mean	Control-Age: SD	p-Value
Age at Index	6578	1	63.6423	13.954	6578	1	63.9162	14.1483	0.263556
White	5838	0.8875			5901	0.89708			0.0764364
Black or African American	273	0.0415			247	0.03755			0.244668
Hispanic or Latino	219	0.03329			209	0.03177			0.623124
Asian	50	0.0076			51	0.00775			0.920433
Long term (current) use of non-steroidal anti-inflammatories (NSAID)	255	0.03877			212	0.03223			0.0427558
Family history of arthritis and other diseases of the musculoskeletal system and connective tissue	38	0.00578			16	0.00243			0.00269994
Diseases of the musculoskeletal system and connective tissue	4641	0.70553			4732	0.71937			0.079627
Hypertensive diseases	3317	0.50426			3425	0.52068			0.0595967
Diseases of arteries, arterioles and capillaries	1308	0.19884			1289	0.19596			0.677287
Diabetes mellitus	1087	0.16525			1058	0.16084			0.4937
Cerebrovascular diseases	716	0.10885			695	0.10566			0.554061
Ischemic heart diseases	1018	0.15476			1012	0.15385			0.884862
Body mass index [BMI] 20-29, adult	934	0.14199			952	0.14472			0.654285
Body mass index [BMI] 30-39, adult	708	0.10763			678	0.10307			0.394243
Body mass index [BMI] 40 or greater, adult	161	0.02448			138	0.02098			0.178463
Problems related to care provider dependency	131	0.01991			124	0.01885			0.658006
ANTILIPEMIC AGENTS	2354	0.35786			2450	0.37245			0.0821497
ANTIHYPERTENSIVES,OTHER	1767	0.26862			1816	0.27607			0.337234
metformin	636	0.09669			615	0.09349			0.53253
Stage 0	45	0.00684			40	0.00608			0.586382
Stage 1	200	0.0304			174	0.02645			0.172582
Stage 2	170	0.02584			129	0.01961			0.0164622
Stage 3	199	0.03025			157	0.02387			0.0240244
Stage 4	233	0.03542			200	0.0304			0.106823
Endovascular Revascularization (Open or Percutaneous, Transcatheter) Procedures	10	0.00152			10	0.00152			1

## Sheet: Pancreas
Characteristic Name	Coxibs: Patient Count	Coxibs: % of Cohort	Coxibs-Age: Mean	Coxibs-Age: SD	Control: Patient Count	Control: % of Cohort	Control-Age: Mean	Control-Age: SD	p-Value
Age at Index	710	1	63.0451	11.2398	710	1	62.4577	12.0316	0.342025
White	392	0.55211			387	0.54507			0.789751
Asian	200	0.28169			204	0.28732			0.813999
Black or African American	48	0.06761			45	0.06338			0.747603
Hispanic or Latino	15	0.02113			15	0.02113			1
Long term (current) use of non-steroidal anti-inflammatories (NSAID)	16	0.02254			15	0.02113			0.855898
Family history of arthritis and other diseases of the musculoskeletal system and connective tissue	10	0.01408			10	0.01408			1
Diseases of the musculoskeletal system and connective tissue	380	0.53521			356	0.50141			0.202436
Hypertensive diseases	374	0.52676			374	0.52676			1
Diabetes mellitus	252	0.35493			226	0.31831			0.144267
Ischemic heart diseases	114	0.16056			95	0.1338			0.154691
Diseases of arteries, arterioles and capillaries	99	0.13944			84	0.11831			0.234824
Cerebrovascular diseases	37	0.05211			20	0.02817			0.0215444
Body mass index [BMI] 20-29, adult	74	0.10423			69	0.09718			0.659278
Body mass index [BMI] 30-39, adult	52	0.07324			50	0.07042			0.837143
Body mass index [BMI] 40 or greater, adult	10	0.01408			10	0.01408			1
Problems related to care provider dependency	86	0.12113			90	0.12676			0.747351
ANTILIPEMIC AGENTS	228	0.32113			222	0.31268			0.732187
ANTIHYPERTENSIVES,OTHER	132	0.18592			133	0.18732			0.945696
metformin	131	0.18451			118	0.1662			0.364294
Stage 0	10	0.01408			0	0			0.00150628
Stage 1	35	0.0493			25	0.03521			0.187114
Stage 2	35	0.0493			24	0.0338			0.143525
Stage 3	23	0.03239			18	0.02535			0.428132
Stage 4	27	0.03803			25	0.03521			0.777505
Endovascular Revascularization (Open or Percutaneous, Transcatheter) Procedures	10	0.01408			10	0.01408			1
Characteristic Name	Aspirin: Patient Count	Aspirin: % of Cohort	Aspirin-Age: Mean	Aspirin-Age: SD	Control: Patient Count	Control: % of Cohort	Control-Age: Mean	Control-Age: SD	p-Value
Age at Index	5232	1	68.521	9.731	5232	1	68.8115	9.99591	0.132007
White	4116	0.7867			4240	0.8104			0.00250871
Black or African American	438	0.08372			427	0.08161			0.696167
Asian	178	0.03402			144	0.02752			0.0542808
Hispanic or Latino	169	0.0323			157	0.03001			0.499536
Long term (current) use of non-steroidal anti-inflammatories (NSAID)	91	0.01739			89	0.01701			0.880473
Family history of arthritis and other diseases of the musculoskeletal system and connective tissue	10	0.00191			10	0.00191			1
Diseases of the musculoskeletal system and connective tissue	2865	0.54759			2908	0.55581			0.397973
Diabetes mellitus	2370	0.45298			2322	0.44381			0.345419
Hypertensive diseases	3593	0.68674			3663	0.70011			0.137766
Ischemic heart diseases	1912	0.36544			1844	0.35245			0.16581
Cerebrovascular diseases	638	0.12194			621	0.11869			0.609473
Diseases of arteries, arterioles and capillaries	1095	0.20929			1065	0.20356			0.468696
Body mass index [BMI] 20-29, adult	672	0.12844			670	0.12806			0.953372
Body mass index [BMI] 30-39, adult	471	0.09002			448	0.08563			0.426971
Body mass index [BMI] 40 or greater, adult	117	0.02236			110	0.02102			0.638548
Problems related to care provider dependency	116	0.02217			107	0.02045			0.542385
ANTILIPEMIC AGENTS	2839	0.54262			2801	0.53536			0.456134
ANTIHYPERTENSIVES,OTHER	1278	0.24427			1255	0.23987			0.599637
metformin	1087	0.20776			1074	0.20528			0.753566
Stage 0	16	0.00306			12	0.00229			0.449084
Stage 1	185	0.03536			171	0.03268			0.450278
Stage 2	324	0.06193			293	0.056			0.198262
Stage 3	139	0.02657			121	0.02313			0.258289
Stage 4	336	0.06422			307	0.05868			0.237804
Endovascular Revascularization (Open or Percutaneous, Transcatheter) Procedures	35	0.00669			28	0.00535			0.376381
Characteristic Name	Ibuprofen: Patient Count	Ibuprofen: % of Cohort	Ibuprofen-Age: Mean	Ibuprofen-Age: SD	Control: Patient Count	Control: % of Cohort	Control-Age: Mean	Control-Age: SD	p-Value
Age at Index	2094	1	61.6208	11.8772	2094	1	62.0774	12.1625	0.219171
White	1599	0.76361			1619	0.77316			0.463815
Black or African American	228	0.10888			236	0.1127			0.693693
Hispanic or Latino	101	0.04823			97	0.04632			0.770871
Asian	92	0.04394			87	0.04155			0.702484
Family history of arthritis and other diseases of the musculoskeletal system and connective tissue	10	0.00478			10	0.00478			1
Long term (current) use of non-steroidal anti-inflammatories (NSAID)	54	0.02579			55	0.02627			0.922684
Diseases of the musculoskeletal system and connective tissue	1142	0.54537			1176	0.5616			0.29059
Hypertensive diseases	1048	0.50048			1108	0.52913			0.0635813
Cerebrovascular diseases	85	0.04059			80	0.0382			0.691256
Diabetes mellitus	636	0.30372			638	0.30468			0.946443
Ischemic heart diseases	283	0.13515			294	0.1404			0.621894
Diseases of arteries, arterioles and capillaries	269	0.12846			300	0.14327			0.162106
Body mass index [BMI] 20-29, adult	302	0.14422			273	0.13037			0.192893
Body mass index [BMI] 30-39, adult	179	0.08548			177	0.08453			0.911764
Body mass index [BMI] 40 or greater, adult	38	0.01815			28	0.01337			0.214705
Problems related to care provider dependency	45	0.02149			33	0.01576			0.170199
ANTILIPEMIC AGENTS	680	0.32474			678	0.32378			0.94736
ANTIHYPERTENSIVES,OTHER	511	0.24403			518	0.24737			0.801615
metformin	314	0.14995			319	0.15234			0.829221
Stage 0	10	0.00478			10	0.00478			1
Stage 1	61	0.02913			56	0.02674			0.63918
Stage 2	117	0.05587			105	0.05014			0.407885
Stage 3	66	0.03152			66	0.03152			1
Stage 4	132	0.06304			129	0.0616			0.847925
Endovascular Revascularization (Open or Percutaneous, Transcatheter) Procedures	10	0.00478			10	0.00478			1

## Sheet: Liver and billiary tract
Characteristic Name	Coxibs: Patient Count	Coxibs: % of Cohort	Coxibs-Age: Mean	Coxibs-Age: SD	Control: Patient Count	Control: % of Cohort	Control-Age: Mean	Control-Age: SD	p-Value
Age at Index	1493	1	64.8185	11.7102	1493	1	64.8091	11.7225	0.982555
Asian	842	0.56397			848	0.56798			0.824673
White	299	0.20027			294	0.19692			0.81859
Hispanic or Latino	71	0.04756			83	0.05559			0.320743
Black or African American	37	0.02478			41	0.02746			0.646274
Long term (current) use of non-steroidal anti-inflammatories (NSAID)	21	0.01407			20	0.0134			0.875042
Family history of arthritis and other diseases of the musculoskeletal system and connective tissue	10	0.0067			10	0.0067			1
Diseases of the musculoskeletal system and connective tissue	808	0.54119			794	0.53182			0.607409
Hypertensive diseases	795	0.53248			790	0.52914			0.854523
Diabetes mellitus	540	0.36169			548	0.36705			0.760969
Ischemic heart diseases	260	0.17415			243	0.16276			0.405843
Cerebrovascular diseases	165	0.11052			155	0.10382			0.554108
Diseases of arteries, arterioles and capillaries	164	0.10985			150	0.10047			0.403606
Body mass index [BMI] 20-29, adult	59	0.03952			54	0.03617			0.631568
Body mass index [BMI] 30-39, adult	51	0.03416			47	0.03148			0.681176
Body mass index [BMI] 40 or greater, adult	10	0.0067			10	0.0067			1
Problems related to care provider dependency	397	0.26591			389	0.26055			0.739558
ANTILIPEMIC AGENTS	315	0.21098			306	0.20496			0.68488
metformin	295	0.19759			311	0.20831			0.466605
ANTIHYPERTENSIVES,OTHER	186	0.12458			194	0.12994			0.660448
Stage 0	0	0			0	0
Stage 1	35	0.02344			27	0.01808			0.304554
Stage 2	31	0.02076			26	0.01741			0.5037
Stage 3	24	0.01608			22	0.01474			0.766328
Stage 4	12	0.00804			13	0.00871			0.840822
Endovascular Revascularization (Open or Percutaneous, Transcatheter) Procedures	10	0.0067			0	0			0.0015371
Characteristic Name	Aspirin: Patient Count	Aspirin: % of Cohort	Aspirin-Age: Mean	Aspirin-Age: SD	Control: Patient Count	Control: % of Cohort	Control-Age: Mean	Control-Age: SD	p-Value
Age at Index	7375	1	66.8118	9.68331	7375	1	67.1241	9.83161	0.0519943
White	5305	0.71932			5335	0.72339			0.581656
Black or African American	815	0.11051			804	0.10902			0.772011
Hispanic or Latino	511	0.06929			475	0.06441			0.235296
Asian	378	0.05125			347	0.04705			0.237724
Long term (current) use of non-steroidal anti-inflammatories (NSAID)	166	0.02251			161	0.02183			0.779771
Family history of arthritis and other diseases of the musculoskeletal system and connective tissue	23	0.00312			20	0.00271			0.646835
Diseases of the musculoskeletal system and connective tissue	4409	0.59783			4417	0.59892			0.893111
Diabetes mellitus	3570	0.48407			3547	0.48095			0.704695
Ischemic heart diseases	3461	0.46929			3443	0.46685			0.766447
Diseases of arteries, arterioles and capillaries	2189	0.29681			2142	0.29044			0.395469
Hypertensive diseases	5565	0.75458			5612	0.76095			0.366386
Cerebrovascular diseases	1334	0.18088			1294	0.17546			0.389399
Body mass index [BMI] 20-29, adult	969	0.13139			861	0.11675			0.00698603
Body mass index [BMI] 30-39, adult	925	0.12542			857	0.1162			0.0858028
Body mass index [BMI] 40 or greater, adult	268	0.03634			276	0.03742			0.726712
Problems related to care provider dependency	212	0.02875			212	0.02875			1
ANTILIPEMIC AGENTS	3667	0.49722			3837	0.52027			0.00511115
ANTIHYPERTENSIVES,OTHER	2519	0.34156			2430	0.32949			0.120662
metformin	1532	0.20773			1580	0.21424			0.332707
Stage 0	15	0.00203			13	0.00176			0.70519
Stage 1	630	0.08542			537	0.07281			0.00455523
Stage 2	494	0.06698			431	0.05844			0.0323869
Stage 3	275	0.03729			251	0.03403			0.286594
Stage 4	235	0.03186			240	0.03254			0.815605
Endovascular Revascularization (Open or Percutaneous, Transcatheter) Procedures	113	0.01532			98	0.01329			0.298289
Characteristic Name	Ibuprofen: Patient Count	Ibuprofen: % of Cohort	Ibuprofen-Age: Mean	Ibuprofen-Age: SD	Control: Patient Count	Control: % of Cohort	Control-Age: Mean	Control-Age: SD	p-Value
Age at Index	2401	1	59.8551	14.651	2401	1	59.9629	14.1589	0.795318
White	1516	0.6314			1547	0.64431			0.351965
Black or African American	364	0.1516			359	0.14952			0.840104
Hispanic or Latino	267	0.1112			246	0.10246			0.326565
Asian	199	0.08288			193	0.08038			0.75183
Family history of arthritis and other diseases of the musculoskeletal system and connective tissue	10	0.00416			10	0.00416			1
Long term (current) use of non-steroidal anti-inflammatories (NSAID)	74	0.03082			74	0.03082			1
Diseases of the musculoskeletal system and connective tissue	1425	0.5935			1423	0.59267			0.953151
Hypertensive diseases	1377	0.57351			1370	0.5706			0.838227
Diabetes mellitus	678	0.28238			648	0.26989			0.332883
Ischemic heart diseases	391	0.16285			379	0.15785			0.63697
Cerebrovascular diseases	158	0.06581			142	0.05914			0.340062
Diseases of arteries, arterioles and capillaries	378	0.15743			372	0.15494			0.81149
Body mass index [BMI] 20-29, adult	277	0.11537			255	0.10621			0.311779
Body mass index [BMI] 30-39, adult	201	0.08372			201	0.08372			1
Body mass index [BMI] 40 or greater, adult	46	0.01916			38	0.01583			0.37853
Problems related to care provider dependency	67	0.02791			57	0.02374			0.362901
ANTIHYPERTENSIVES,OTHER	678	0.28238			663	0.27613			0.629459
ANTILIPEMIC AGENTS	568	0.23657			557	0.23199			0.707821
metformin	302	0.12578			287	0.11953			0.509346
Stage 0	10	0.00416			10	0.00416			1
Stage 1	121	0.0504			114	0.04748			0.63962
Stage 2	126	0.05248			121	0.0504			0.743929
Stage 3	107	0.04456			106	0.04415			0.944121
Stage 4	113	0.04706			105	0.04373			0.579194
Endovascular Revascularization (Open or Percutaneous, Transcatheter) Procedures	10	0.00416			10	0.00416			1

## Sheet: Lymphahematopoietic
Characteristic Name	Coxibs: Patient Count	Coxibs: % of Cohort	Coxibs-Age: Mean	Coxibs-Age: SD	Control: Patient Count	Control: % of Cohort	Control-Age: Mean	Control-Age: SD	p-Value
Age at Index	2532	1	60.8594	16.6103	2532	1	61.9443	16.6135	0.0201773
White	1417	0.55964			1416	0.55924			0.977418
Asian	704	0.27804			692	0.2733			0.705897
Black or African American	106	0.04186			112	0.04423			0.677841
Hispanic or Latino	61	0.02409			48	0.01896			0.208104
Family history of arthritis and other diseases of the musculoskeletal system and connective tissue	10	0.00395			10	0.00395			1
Long term (current) use of non-steroidal anti-inflammatories (NSAID)	64	0.02528			55	0.02172			0.403776
Diseases of the musculoskeletal system and connective tissue	1863	0.73578			1869	0.73815			0.848132
Hypertensive diseases	1227	0.4846			1243	0.49092			0.652844
Diabetes mellitus	537	0.21209			513	0.20261			0.405461
Ischemic heart diseases	460	0.18167			438	0.17299			0.418276
Diseases of arteries, arterioles and capillaries	342	0.13507			333	0.13152			0.709822
Cerebrovascular diseases	266	0.10506			250	0.09874			0.457334
Body mass index [BMI] 20-29, adult	228	0.09005			254	0.10032			0.213132
Body mass index [BMI] 30-39, adult	199	0.07859			186	0.07346			0.490659
Body mass index [BMI] 40 or greater, adult	72	0.02844			68	0.02686			0.731723
Problems related to care provider dependency	310	0.12243			301	0.11888			0.697811
ANTILIPEMIC AGENTS	765	0.30213			805	0.31793			0.224239
ANTIHYPERTENSIVES,OTHER	474	0.1872			480	0.18957			0.829279
metformin	276	0.109			246	0.09716			0.165605
Stage 0	10	0.00395			10	0.00395			1
Stage 1	30	0.01185			30	0.01185			1
Stage 2	27	0.01066			24	0.00948			0.672868
Stage 3	20	0.0079			17	0.00671			0.620594
Stage 4	32	0.01264			33	0.01303			0.900651
Endovascular Revascularization (Open or Percutaneous, Transcatheter) Procedures	10	0.00395			10	0.00395			1
Characteristic Name	Aspirin: Patient Count	Aspirin: % of Cohort	Aspirin-Age: Mean	Aspirin-Age: SD	Control: Patient Count	Control: % of Cohort	Control-Age: Mean	Control-Age: SD	p-Value
Age at Index	29128	1	66.7357	12.7209	29128	1	67.8518	12.8363	5.93483e-26
White	22384	0.76847			22589	0.77551			0.0429272
Black or African American	2658	0.09125			2636	0.0905			0.751155
Hispanic or Latino	1038	0.03564			885	0.03038			0.000388083
Asian	774	0.02657			750	0.02575			0.533297
Long term (current) use of non-steroidal anti-inflammatories (NSAID)	412	0.01414			381	0.01308			0.267684
Family history of arthritis and other diseases of the musculoskeletal system and connective tissue	97	0.00333			94	0.00323			0.827874
Diseases of the musculoskeletal system and connective tissue	17725	0.60852			18156	0.62332			0.000241209
Hypertensive diseases	17407	0.5976			17524	0.60162			0.322503
Ischemic heart diseases	9289	0.3189			8645	0.29679			7.45899e-09
Diabetes mellitus	7538	0.25879			7378	0.2533			0.128796
Diseases of arteries, arterioles and capillaries	5331	0.18302			5232	0.17962			0.287059
Cerebrovascular diseases	3810	0.1308			3677	0.12624			0.0996554
Body mass index [BMI] 20-29, adult	2232	0.07663			2165	0.07433			0.293331
Body mass index [BMI] 30-39, adult	2179	0.07481			2177	0.07474			0.974868
Body mass index [BMI] 40 or greater, adult	652	0.02238			604	0.02074			0.170925
Problems related to care provider dependency	640	0.02197			621	0.02132			0.58855
ANTILIPEMIC AGENTS	13345	0.45815			12869	0.44181			7.36558e-05
ANTIHYPERTENSIVES,OTHER	5735	0.19689			5557	0.19078			0.062095
metformin	3188	0.10945			3108	0.1067			0.285718
Stage 0	33	0.00113			28	0.00096			0.521835
Stage 1	410	0.01408			386	0.01325			0.391705
Stage 2	335	0.0115			309	0.01061			0.302891
Stage 3	337	0.01157			316	0.01085			0.408555
Stage 4	617	0.02118			583	0.02002			0.321313
Endovascular Revascularization (Open or Percutaneous, Transcatheter) Procedures	133	0.00457			113	0.00388			0.201301
Characteristic Name	Ibuprofen: Patient Count	Ibuprofen: % of Cohort	Ibuprofen-Age: Mean	Ibuprofen-Age: SD	Control: Patient Count	Control: % of Cohort	Control-Age: Mean	Control-Age: SD	p-Value
Age at Index	12322	1	43.3598	24.1397	12322	1	44.363	24.5012	0.00120724
White	8563	0.6949			8772	0.7119			0.003559
Hispanic or Latino	1513	0.1228			1506	0.1222			0.89182
Black or African American	1447	0.1174			1428	0.1159			0.706154
Asian	453	0.0368			432	0.0351			0.472181
Long term (current) use of non-steroidal anti-inflammatories (NSAID)	195	0.0158			193	0.0157			0.918484
Family history of arthritis and other diseases of the musculoskeletal system and connective tissue	33	0.0027			39	0.0032			0.478857
Diseases of the musculoskeletal system and connective tissue	7679	0.6232			7842	0.6364			0.0315254
Hypertensive diseases	4363	0.3541			4516	0.3665			0.0423461
Diabetes mellitus	1675	0.1359			1712	0.1389			0.493634
Cerebrovascular diseases	791	0.0642			784	0.0636			0.855343
Ischemic heart diseases	1155	0.0937			1174	0.0953			0.679066
Diseases of arteries, arterioles and capillaries	1102	0.0894			1171	0.095			0.128759
Body mass index [BMI] 20-29, adult	910	0.0739			1004	0.0815			0.0252706
Body mass index [BMI] 30-39, adult	753	0.0611			797	0.0647			0.248296
Body mass index [BMI] 40 or greater, adult	261	0.0212			234	0.019			0.220223
Problems related to care provider dependency	282	0.0229			240	0.0195			0.0631585
ANTILIPEMIC AGENTS	2384	0.1935			2515	0.2041			0.0365321
ANTIHYPERTENSIVES,OTHER	2049	0.1663			2069	0.1679			0.732727
metformin	799	0.0648			846	0.0687			0.230317
Stage 0	10	0.0008			10	0.0008			1
Stage 1	141	0.0114			153	0.0124			0.481391
Stage 2	160	0.013			156	0.0127			0.820833
Stage 3	151	0.0123			155	0.0126			0.818016
Stage 4	299	0.0243			271	0.022			0.235388
Endovascular Revascularization (Open or Percutaneous, Transcatheter) Procedures	11	0.0009			13	0.0011			0.682945

## Sheet: Bladder
Characteristic Name	Coxibs: Patient Count	Coxibs: % of Cohort	Coxibs-Age: Mean	Coxibs-Age: SD	Control: Patient Count	Control: % of Cohort	Control-Age: Mean	Control-Age: SD	p-Value
Age at Index	1227	1	68.9617	11.0278	1227	1	69.1923	11.7926	0.616843
White	706	0.57539			700	0.5705			0.806566
Asian	293	0.23879			285	0.23227			0.703514
Black or African American	34	0.02771			31	0.02526			0.706075
Hispanic or Latino	30	0.02445			27	0.022			0.687642
Family history of arthritis and other diseases of the musculoskeletal system and connective tissue	10	0.00815			10	0.00815			1
Long term (current) use of non-steroidal anti-inflammatories (NSAID)	32	0.02608			24	0.01956			0.279495
Diseases of the musculoskeletal system and connective tissue	768	0.62592			789	0.64303			0.378713
Hypertensive diseases	704	0.57376			713	0.58109			0.713026
Diabetes mellitus	295	0.24042			288	0.23472			0.739874
Ischemic heart diseases	265	0.21597			263	0.21434			0.921736
Diseases of arteries, arterioles and capillaries	206	0.16789			204	0.16626			0.913816
Problems related to care provider dependency	120	0.0978			104	0.08476			0.262095
Cerebrovascular diseases	119	0.09698			99	0.08068			0.155879
Body mass index [BMI] 20-29, adult	90	0.07335			77	0.06275			0.297388
Body mass index [BMI] 30-39, adult	100	0.0815			106	0.08639			0.662275
Body mass index [BMI] 40 or greater, adult	24	0.01956			25	0.02037			0.88526
ANTILIPEMIC AGENTS	456	0.37164			468	0.38142			0.617102
ANTIHYPERTENSIVES,OTHER	326	0.26569			335	0.27302			0.682149
metformin	159	0.12958			150	0.12225			0.583946
Stage 0	60	0.0489			50	0.04075			0.329273
Stage 1	56	0.04564			48	0.03912			0.422764
Stage 2	38	0.03097			31	0.02526			0.39266
Stage 3	32	0.02608			40	0.0326			0.338591
Stage 4	23	0.01874			19	0.01548			0.533571
Endovascular Revascularization (Open or Percutaneous, Transcatheter) Procedures	10	0.00815			10	0.00815			1
Characteristic Name	Aspirin: Patient Count	Aspirin: % of Cohort	Aspirin-Age: Mean	Aspirin-Age: SD	Control: Patient Count	Control: % of Cohort	Control-Age: Mean	Control-Age: SD	p-Value
Age at Index	9133	1	73.3698	9.45763	9133	1	73.698	9.62147	0.0200705
White	7746	0.84813			7820	0.85624			0.122902
Black or African American	427	0.04675			413	0.04522			0.620917
Hispanic or Latino	236	0.02584			253	0.0277			0.435822
Asian	227	0.02485			222	0.02431			0.811168
Hypertensive diseases	6621	0.72495			6719	0.73568			0.102282
Long term (current) use of non-steroidal anti-inflammatories (NSAID)	145	0.01588			137	0.015			0.631147
Family history of arthritis and other diseases of the musculoskeletal system and connective tissue	25	0.00274			23	0.00252			0.772539
Diseases of the musculoskeletal system and connective tissue	5523	0.60473			5710	0.62521			0.00446284
Ischemic heart diseases	3916	0.42877			3839	0.42034			0.249052
Diabetes mellitus	2896	0.31709			2899	0.31742			0.96196
Diseases of arteries, arterioles and capillaries	2637	0.28873			2603	0.28501			0.578075
Cerebrovascular diseases	1529	0.16741			1476	0.16161			0.290169
Body mass index [BMI] 20-29, adult	755	0.08267			743	0.08135			0.746242
Body mass index [BMI] 30-39, adult	915	0.10019			885	0.0969			0.456421
Body mass index [BMI] 40 or greater, adult	222	0.02431			206	0.02256			0.433855
Problems related to care provider dependency	180	0.01971			191	0.02091			0.563952
ANTILIPEMIC AGENTS	5442	0.59586			5355	0.58634			0.190413
ANTIHYPERTENSIVES,OTHER	2466	0.27001			2491	0.27275			0.67742
metformin	1276	0.13971			1271	0.13917			0.914949
Stage 0	409	0.04478			410	0.04489			0.971479
Stage 1	411	0.045			395	0.04325			0.56432
Stage 2	294	0.03219			278	0.03044			0.496681
Stage 3	163	0.01785			156	0.01708			0.692553
Stage 4	181	0.01982			152	0.01664			0.108741
Endovascular Revascularization (Open or Percutaneous, Transcatheter) Procedures	87	0.00953			67	0.00734			0.105559
Characteristic Name	Ibuprofen: Patient Count	Ibuprofen: % of Cohort	Ibuprofen-Age: Mean	Ibuprofen-Age: SD	Control: Patient Count	Control: % of Cohort	Control-Age: Mean	Control-Age: SD	p-Value
Age at Index	2933	1	65.9185	13.2162	2933	1	66.2768	13.1502	0.297965
White	2419	0.82475			2434	0.82987			0.604356
Black or African American	194	0.06614			181	0.06171			0.487769
Hispanic or Latino	153	0.05217			147	0.05012			0.722123
Asian	103	0.03512			96	0.03273			0.613661
Family history of arthritis and other diseases of the musculoskeletal system and connective tissue	10	0.00341			10	0.00341			1
Diseases of the musculoskeletal system and connective tissue	1843	0.62837			1869	0.63723			0.481287
Long term (current) use of non-steroidal anti-inflammatories (NSAID)	77	0.02625			63	0.02148			0.231075
Hypertensive diseases	1712	0.5837			1754	0.59802			0.264712
Diabetes mellitus	640	0.21821			656	0.22366			0.614588
Ischemic heart diseases	530	0.1807			555	0.18923			0.400521
Cerebrovascular diseases	211	0.07194			186	0.06342			0.193787
Diseases of arteries, arterioles and capillaries	500	0.17047			460	0.15684			0.158049
Body mass index [BMI] 20-29, adult	319	0.10876			294	0.10024			0.285958
Body mass index [BMI] 30-39, adult	334	0.11388			340	0.11592			0.80595
Body mass index [BMI] 40 or greater, adult	72	0.02455			60	0.02046			0.290777
Problems related to care provider dependency	56	0.01909			49	0.01671			0.490617
ANTILIPEMIC AGENTS	1193	0.40675			1251	0.42653			0.124523
ANTIHYPERTENSIVES,OTHER	940	0.32049			931	0.31742			0.800943
metformin	349	0.11899			349	0.11899			1
Stage 0	113	0.03853			109	0.03716			0.784322
Stage 1	109	0.03716			91	0.03103			0.195299
Stage 2	109	0.03716			76	0.02591			0.0136862
Stage 3	75	0.02557			56	0.01909			0.0931735
Stage 4	63	0.02148			48	0.01637			0.150604
Endovascular Revascularization (Open or Percutaneous, Transcatheter) Procedures	10	0.00341			10	0.00341			1

## Sheet: Kidney
Characteristic Name	Coxibs: Patient Count	Coxibs: % of Cohort	Coxibs-Age: Mean	Coxibs-Age: SD	Control: Patient Count	Control: % of Cohort	Control-Age: Mean	Control-Age: SD	p-Value
Age at Index	613	1	63.1436	13.1233	613	1	63.5269	14.3633	0.625741
White	336	0.54812			329	0.5367			0.688212
Asian	177	0.28874			187	0.30506			0.531914
Black or African American	31	0.05057			21	0.03426			0.156445
Hispanic or Latino	23	0.03752			20	0.03263			0.641404
Long term (current) use of non-steroidal anti-inflammatories (NSAID)	17	0.02773			16	0.0261			0.859926
Family history of arthritis and other diseases of the musculoskeletal system and connective tissue	10	0.01631			10	0.01631			1
Diseases of the musculoskeletal system and connective tissue	412	0.6721			397	0.64763			0.365857
Hypertensive diseases	382	0.62316			401	0.65416			0.258654
Diabetes mellitus	174	0.28385			186	0.30343			0.45174
Cerebrovascular diseases	61	0.09951			62	0.10114			0.924266
Ischemic heart diseases	128	0.20881			117	0.19086			0.432082
Diseases of arteries, arterioles and capillaries	109	0.17781			119	0.19413			0.462932
Problems related to care provider dependency	91	0.14845			81	0.13214			0.410873
Body mass index [BMI] 20-29, adult	63	0.10277			55	0.08972			0.438527
Body mass index [BMI] 30-39, adult	59	0.09625			47	0.07667			0.222673
Body mass index [BMI] 40 or greater, adult	23	0.03752			26	0.04241			0.66182
ANTILIPEMIC AGENTS	244	0.39804			244	0.39804			1
ANTIHYPERTENSIVES,OTHER	166	0.2708			177	0.28874			0.484015
metformin	103	0.16803			99	0.1615			0.758121
Stage 0	10	0.01631			11	0.01794			0.825785
Stage 1	37	0.06036			42	0.06852			0.56084
Stage 2	11	0.01794			12	0.01958			0.833279
Stage 3	19	0.031			17	0.02773			0.735109
Stage 4	18	0.02936			19	0.031			0.867419
Endovascular Revascularization (Open or Percutaneous, Transcatheter) Procedures	10	0.01631			10	0.01631			1
Characteristic Name	Aspirin: Patient Count	Aspirin: % of Cohort	Aspirin-Age: Mean	Aspirin-Age: SD	Control: Patient Count	Control: % of Cohort	Control-Age: Mean	Control-Age: SD	p-Value
Age at Index	5561	1	68.2354	10.6046	5561	1	68.9333	10.8416	0.000602072
White	4462	0.80237			4531	0.81478			0.0963062
Black or African American	452	0.08128			437	0.07858			0.599943
Hispanic or Latino	256	0.04603			242	0.04352			0.520944
Asian	145	0.02607			135	0.02428			0.544992
Hypertensive diseases	4259	0.76587			4309	0.77486			0.259647
Long term (current) use of non-steroidal anti-inflammatories (NSAID)	94	0.0169			90	0.01618			0.766196
Family history of arthritis and other diseases of the musculoskeletal system and connective tissue	17	0.00306			13	0.00234			0.464606
Diseases of the musculoskeletal system and connective tissue	3728	0.67038			3793	0.68207			0.187768
Ischemic heart diseases	2118	0.38087			2060	0.37044			0.256119
Diabetes mellitus	1898	0.34131			1865	0.33537			0.50839
Diseases of arteries, arterioles and capillaries	1460	0.26254			1421	0.25553			0.398613
Cerebrovascular diseases	932	0.1676			858	0.15429			0.0562035
Body mass index [BMI] 20-29, adult	526	0.09459			497	0.08937			0.341347
Body mass index [BMI] 30-39, adult	645	0.11599			646	0.11617			0.976384
Body mass index [BMI] 40 or greater, adult	199	0.03578			210	0.03776			0.579442
Problems related to care provider dependency	143	0.02571			150	0.02697			0.678552
ANTILIPEMIC AGENTS	3296	0.5927			3234	0.58155			0.232455
ANTIHYPERTENSIVES,OTHER	1807	0.32494			1848	0.33231			0.407856
metformin	788	0.1417			765	0.13757			0.529207
Stage 0	74	0.01331			69	0.01241			0.673875
Stage 1	276	0.04963			261	0.04693			0.507001
Stage 2	141	0.02536			131	0.02356			0.539287
Stage 3	214	0.03848			204	0.03668			0.618079
Stage 4	299	0.05377			277	0.04981			0.346517
Endovascular Revascularization (Open or Percutaneous, Transcatheter) Procedures	40	0.00719			31	0.00557			0.283932
Characteristic Name	Ibuprofen: Patient Count	Ibuprofen: % of Cohort	Ibuprofen-Age: Mean	Ibuprofen-Age: SD	Control: Patient Count	Control: % of Cohort	Control-Age: Mean	Control-Age: SD	p-Value
Age at Index	1625	1	50.0455	24.1734	1625	1	50.0462	23.4529	0.999412
White	1152	0.70892			1180	0.72615			0.275285
Black or African American	216	0.13292			196	0.12062			0.291687
Hispanic or Latino	177	0.10892			194	0.11938			0.348378
Asian	58	0.03569			54	0.03323			0.700496
Family history of arthritis and other diseases of the musculoskeletal system and connective tissue	18	0.01108			11	0.00677			0.191653
Long term (current) use of non-steroidal anti-inflammatories (NSAID)	49	0.03015			50	0.03077			0.918701
Diseases of the musculoskeletal system and connective tissue	1095	0.67385			1112	0.68431			0.52297
Hypertensive diseases	865	0.53231			867	0.53354			0.943941
Ischemic heart diseases	162	0.09969			138	0.08492			0.145838
Diabetes mellitus	277	0.17046			256	0.15754			0.319815
Cerebrovascular diseases	113	0.06954			105	0.06462			0.574819
Diseases of arteries, arterioles and capillaries	239	0.14708			218	0.13415			0.289298
Body mass index [BMI] 20-29, adult	139	0.08554			126	0.07754			0.404688
Body mass index [BMI] 30-39, adult	197	0.12123			201	0.12369			0.83052
Body mass index [BMI] 40 or greater, adult	95	0.05846			92	0.05662			0.821218
Problems related to care provider dependency	40	0.02462			43	0.02646			0.738697
ANTILIPEMIC AGENTS	433	0.26646			404	0.24862			0.244701
ANTIHYPERTENSIVES,OTHER	343	0.21108			334	0.20554			0.697461
metformin	153	0.09415			131	0.08062			0.171772
Stage 0	11	0.00677			10	0.00615			0.826707
Stage 1	82	0.05046			69	0.04246			0.278634
Stage 2	34	0.02092			32	0.01969			0.803576
Stage 3	55	0.03385			46	0.02831			0.362938
Stage 4	63	0.03877			67	0.04123			0.7203
Endovascular Revascularization (Open or Percutaneous, Transcatheter) Procedures	10	0.00615			10	0.00615			1

## Sheet: Lung
Characteristic Name	Coxibs: Patient Count	Coxibs: % of Cohort	Coxibs-Age: Mean	Coxibs-Age: SD	Control: Patient Count	Control: % of Cohort	Control-Age: Mean	Control-Age: SD	p-Value
Age at Index	3243	1	64.9611	12.5164	3243	1	64.9642	12.7036	0.992144
Asian	1737	0.53562			1726	0.53222			0.784237
White	892	0.27505			867	0.26735			0.485029
Black or African American	75	0.02313			78	0.02405			0.80611
Hispanic or Latino	41	0.01264			36	0.0111			0.566499
Long term (current) use of non-steroidal anti-inflammatories (NSAID)	49	0.01511			37	0.01141			0.192691
Family history of arthritis and other diseases of the musculoskeletal system and connective tissue	10	0.00308			10	0.00308			1
Diseases of the musculoskeletal system and connective tissue	1862	0.57416			1873	0.57755			0.782264
Hypertensive diseases	1608	0.49584			1649	0.50848			0.308587
Diabetes mellitus	740	0.22818			753	0.23219			0.701378
Ischemic heart diseases	572	0.17638			532	0.16405			0.186309
Cerebrovascular diseases	372	0.11471			369	0.11378			0.906781
Diseases of arteries, arterioles and capillaries	370	0.11409			354	0.10916			0.528114
Body mass index [BMI] 20-29, adult	171	0.05273			185	0.05705			0.44532
Body mass index [BMI] 30-39, adult	114	0.03515			107	0.03299			0.631865
Body mass index [BMI] 40 or greater, adult	37	0.01141			33	0.01018			0.630735
Problems related to care provider dependency	717	0.22109			688	0.21215			0.38205
ANTILIPEMIC AGENTS	839	0.25871			832	0.25655			0.842461
metformin	429	0.13228			429	0.13228			1
ANTIHYPERTENSIVES,OTHER	412	0.12704			429	0.13228			0.529769
Stage 0	10	0.00308			10	0.00308			1
Stage 1	37	0.01141			41	0.01264			0.648635
Stage 2	29	0.00894			18	0.00555			0.107319
Stage 3	49	0.01511			32	0.00987			0.0573289
Stage 4	68	0.02097			68	0.02097			1
Endovascular Revascularization (Open or Percutaneous, Transcatheter) Procedures	10	0.00308			10	0.00308			1
Characteristic Name	Aspirin: Patient Count	Aspirin: % of Cohort	Aspirin-Age: Mean	Aspirin-Age: SD	Control: Patient Count	Control: % of Cohort	Control-Age: Mean	Control-Age: SD	p-Value
Age at Index	18147	1	69.5508	9.6914	18147	1	69.8122	10.0218	0.0115574
White	13782	0.75946			13970	0.76982			0.0200075
Black or African American	1681	0.09263			1637	0.09021			0.422918
Asian	746	0.04111			693	0.03819			0.153953
Hispanic or Latino	449	0.02474			412	0.0227			0.20189
Hypertensive diseases	12234	0.67416			12472	0.68728			0.00736845
Long term (current) use of non-steroidal anti-inflammatories (NSAID)	339	0.01868			338	0.01863			0.969052
Family history of arthritis and other diseases of the musculoskeletal system and connective tissue	54	0.00298			52	0.00287			0.845752
Diseases of the musculoskeletal system and connective tissue	11196	0.61696			11526	0.63515			0.00034356
Ischemic heart diseases	7711	0.42492			7517	0.41423			0.0390642
Diseases of arteries, arterioles and capillaries	5380	0.29647			5367	0.29575			0.881185
Diabetes mellitus	5183	0.28561			5144	0.28346			0.650033
Cerebrovascular diseases	3908	0.21535			3842	0.21172			0.397897
Body mass index [BMI] 20-29, adult	1713	0.0944			1673	0.09219			0.47035
Body mass index [BMI] 30-39, adult	1266	0.06976			1218	0.06712			0.318358
Body mass index [BMI] 40 or greater, adult	338	0.01863			321	0.01769			0.503929
Problems related to care provider dependency	416	0.02292			397	0.02188			0.500343
ANTILIPEMIC AGENTS	10338	0.56968			10209	0.56257			0.171857
ANTIHYPERTENSIVES,OTHER	4269	0.23525			4279	0.2358			0.901549
metformin	2418	0.13325			2415	0.13308			0.963032
Stage 0	43	0.00237			43	0.00237			1
Stage 1	739	0.04072			703	0.03874			0.333325
Stage 2	463	0.02551			412	0.0227			0.0809359
Stage 3	845	0.04656			817	0.04502			0.481989
Stage 4	1389	0.07654			1285	0.07081			0.0366503
Endovascular Revascularization (Open or Percutaneous, Transcatheter) Procedures	251	0.01383			223	0.01229			0.195471
Characteristic Name	Ibuprofen: Patient Count	Ibuprofen: % of Cohort	Ibuprofen-Age: Mean	Ibuprofen-Age: SD	Control: Patient Count	Control: % of Cohort	Control-Age: Mean	Control-Age: SD	p-Value
Age at Index	6239	1	61.6233	12.6587	6239	1	61.7296	13.2838	0.647363
White	4502	0.72159			4595	0.7365			0.061041
Black or African American	786	0.12598			787	0.12614			0.978483
Asian	296	0.04744			252	0.04039			0.0545716
Hispanic or Latino	281	0.04504			258	0.04135			0.311158
Family history of arthritis and other diseases of the musculoskeletal system and connective tissue	16	0.00256			11	0.00176			0.3354
Diseases of the musculoskeletal system and connective tissue	4105	0.65796			4063	0.65123			0.429105
Long term (current) use of non-steroidal anti-inflammatories (NSAID)	182	0.02917			149	0.02388			0.0660048
Hypertensive diseases	3083	0.49415			3108	0.49816			0.654427
Ischemic heart diseases	1112	0.17823			1069	0.17134			0.310783
Diseases of arteries, arterioles and capillaries	1086	0.17407			1063	0.17038			0.585532
Diabetes mellitus	975	0.15628			911	0.14602			0.109703
Cerebrovascular diseases	747	0.11973			730	0.11701			0.637568
Body mass index [BMI] 20-29, adult	663	0.10627			624	0.10002			0.251
Body mass index [BMI] 30-39, adult	367	0.05882			358	0.05738			0.73054
Body mass index [BMI] 40 or greater, adult	103	0.01651			80	0.01282			0.0867465
Problems related to care provider dependency	117	0.01875			91	0.01459			0.0690654
ANTILIPEMIC AGENTS	1955	0.31335			1987	0.31848			0.537748
ANTIHYPERTENSIVES,OTHER	1430	0.2292			1423	0.22808			0.881382
metformin	544	0.08719			497	0.07966			0.12812
Stage 0	15	0.0024			16	0.00256			0.857287
Stage 1	191	0.03061			174	0.02789			0.366458
Stage 2	154	0.02468			131	0.021			0.168131
Stage 3	290	0.04648			248	0.03975			0.064156
Stage 4	563	0.09024			549	0.08799			0.660017
Endovascular Revascularization (Open or Percutaneous, Transcatheter) Procedures	32	0.00513			30	0.00481			0.799006
