# Supplementary material for: Association of COX-inhibitors with cancer patients’ survival under chemotherapy and radiotherapy regimens: a real-world data retrospective cohort analysis
Source: Front Oncol. 2024 Sep 13;14:1433497. doi: 10.3389/fonc.2024.1433497 (PMC11427433; doi:10.3389/fonc.2024.1433497)
Supplement: Supplementary file 5 [file Table4.xlsx]

## Sheet: prostate
Characteristic Name	Coxibs: Patient Count	Coxibs: % of Cohort	Coxibs-Age: Mean	Coxibs-Age: SD	Control: Patient Count	Control: % of Cohort	Control-Age: Mean	Control-Age: SD	p-Value
Age at Index	220	1	70.6591	10.7732	220	1	72	8.25009	0.143439
White	145	0.65909			146	0.66364			0.91976
Black or African American	32	0.14545			32	0.14545			1
Asian	20	0.09091			21	0.09545			0.86973
Hispanic or Latino	10	0.04545			13	0.05909			0.520508
Long term (current) use of non-steroidal anti-inflammatories (NSAID)	13	0.05909			13	0.05909			1
Family history of arthritis and other diseases of the musculoskeletal system and connective tissue	10	0.04545			0	0			0.00137983
Diseases of the musculoskeletal system and connective tissue	173	0.78636			170	0.77273			0.730097
Diabetes mellitus	38	0.17273			35	0.15909			0.700636
Hypertensive diseases	149	0.67727			157	0.71364			0.407268
Cerebrovascular diseases	34	0.15455			30	0.13636			0.588589
Ischemic heart diseases	50	0.22727			52	0.23636			0.821246
Diseases of arteries, arterioles and capillaries	47	0.21364			40	0.18182			0.402103
Body mass index [BMI] 20-29, adult	45	0.20455			40	0.18182			0.545995
Body mass index [BMI] 30-39, adult	31	0.14091			28	0.12727			0.67469
Body mass index [BMI] 40 or greater, adult	10	0.04545			10	0.04545			1
Problems related to care provider dependency	10	0.04545			10	0.04545			1
ANTILIPEMIC AGENTS	105	0.47727			117	0.53182			0.25254
ANTIHYPERTENSIVES,OTHER	95	0.43182			88	0.4			0.498363
metformin	28	0.12727			32	0.14545			0.578435
Stage 0	10	0.04545			10	0.04545			1
Stage 2	16	0.07273			10	0.04545			0.225098
Stage 1	14	0.06364			12	0.05455			0.685947
Stage 3	10	0.04545			10	0.04545			1
Stage 4	10	0.04545			10	0.04545			1
Endovascular Revascularization (Open or Percutaneous, Transcatheter) Procedures	10	0.04545			10	0.04545			1
Characteristic Name	Aspirin: Patient Count	Aspirin: % of Cohort	Aspirin-Age: Mean	Aspirin-Age: SD	Control: Patient Count	Control: % of Cohort	Control-Age: Mean	Control-Age: SD	p-Value
Age at Index	1231	1	75.5662	7.98761	1231	1	75.5695	8.19656	0.992053
White	940	0.76361			937	0.76117			0.887037
Black or African American	150	0.12185			157	0.12754			0.669364
Hispanic or Latino	31	0.02518			36	0.02924			0.535697
Asian	30	0.02437			38	0.03087			0.325202
Long term (current) use of non-steroidal anti-inflammatories (NSAID)	40	0.03249			36	0.02924			0.641157
Family history of arthritis and other diseases of the musculoskeletal system and connective tissue	10	0.00812			10	0.00812			1
Diseases of the musculoskeletal system and connective tissue	918	0.74574			930	0.75548			0.576181
Ischemic heart diseases	567	0.4606			577	0.46872			0.68615
Hypertensive diseases	947	0.76929			985	0.80016			0.0624181
Diseases of arteries, arterioles and capillaries	410	0.33306			404	0.32819			0.797146
Diabetes mellitus	409	0.33225			401	0.32575			0.731484
Cerebrovascular diseases	245	0.19903			246	0.19984			0.959773
Body mass index [BMI] 20-29, adult	201	0.16328			212	0.17222			0.552965
Body mass index [BMI] 30-39, adult	195	0.15841			197	0.16003			0.912278
Body mass index [BMI] 40 or greater, adult	27	0.02193			29	0.02356			0.786888
Problems related to care provider dependency	38	0.03087			33	0.02681			0.547083
ANTILIPEMIC AGENTS	724	0.58814			711	0.57758			0.59518
ANTIHYPERTENSIVES,OTHER	458	0.37206			439	0.35662			0.426212
metformin	164	0.13323			158	0.12835			0.719863
Stage 0	10	0.00812			11	0.00894			0.82653
Stage 1	45	0.03656			57	0.0463			0.224907
Stage 2	77	0.06255			73	0.0593			0.736097
Stage 3	26	0.02112			31	0.02518			0.502814
Stage 4	19	0.01543			16	0.013			0.609536
Endovascular Revascularization (Open or Percutaneous, Transcatheter) Procedures	16	0.013			11	0.00894			0.333259
Characteristic Name	Ibuprofen: Patient Count	Ibuprofen: % of Cohort	Ibuprofen-Age: Mean	Ibuprofen-Age: SD	Control: Patient Count	Control: % of Cohort	Control-Age: Mean	Control-Age: SD	p-Value
Age at Index	441	1	70.585	11.1469	441	1	71.102	9.29179	0.454561
White	321	0.72789			331	0.75057			0.443133
Black or African American	71	0.161			69	0.15646			0.853787
Hispanic or Latino	15	0.03401			10	0.02268			0.310353
Asian	13	0.02948			10	0.02268			0.526171
Family history of arthritis and other diseases of the musculoskeletal system and connective tissue	10	0.02268			10	0.02268			1
Long term (current) use of non-steroidal anti-inflammatories (NSAID)	18	0.04082			10	0.02268			0.12443
Diseases of the musculoskeletal system and connective tissue	304	0.68934			313	0.70975			0.508603
Hypertensive diseases	276	0.62585			283	0.64172			0.624669
Diseases of arteries, arterioles and capillaries	96	0.21769			91	0.20635			0.680413
Diabetes mellitus	85	0.19274			86	0.19501			0.932124
Cerebrovascular diseases	54	0.12245			45	0.10204			0.337047
Ischemic heart diseases	76	0.17234			58	0.13152			0.0913134
Body mass index [BMI] 20-29, adult	88	0.19955			82	0.18594			0.608526
Body mass index [BMI] 30-39, adult	62	0.14059			62	0.14059			1
Body mass index [BMI] 40 or greater, adult	11	0.02494			10	0.02268			0.825199
Problems related to care provider dependency	10	0.02268			10	0.02268			1
ANTILIPEMIC AGENTS	204	0.46259			204	0.46259			1
ANTIHYPERTENSIVES,OTHER	177	0.40136			177	0.40136			1
metformin	43	0.09751			47	0.10658			0.656356
Stage 0	10	0.02268			10	0.02268			1
Stage 1	12	0.02721			10	0.02268			0.665872
Stage 2	25	0.05669			25	0.05669			1
Stage 3	10	0.02268			10	0.02268			1
Stage 4	10	0.02268			10	0.02268			1
Endovascular Revascularization (Open or Percutaneous, Transcatheter) Procedures	10	0.02268			10	0.02268			1

## Sheet: Head and Neck
Characteristic Name	Coxibs: Patient Count	Coxibs: % of Cohort	Coxibs-Age: Mean	Coxibs-Age: SD	Control: Patient Count	Control: % of Cohort	Control-Age: Mean	Control-Age: SD	p-Value
Age at Index	238	1	59.7689	10.5898	238	1	59.958	12.3233	0.857605
Asian	154	0.64706			154	0.64706			1
White	32	0.13445			29	0.12185			0.680799
Black or African American	10	0.04202			10	0.04202			1
Hispanic or Latino	10	0.04202			10	0.04202			1
Long term (current) use of non-steroidal anti-inflammatories (NSAID)	10	0.04202			10	0.04202			1
Family history of arthritis and other diseases of the musculoskeletal system and connective tissue	0	0			0	0
Diseases of the musculoskeletal system and connective tissue	120	0.5042			130	0.54622			0.358689
Hypertensive diseases	88	0.36975			87	0.36555			0.924267
Problems related to care provider dependency	87	0.36555			87	0.36555			1
Diabetes mellitus	57	0.2395			54	0.22689			0.745049
Cerebrovascular diseases	28	0.11765			24	0.10084			0.556713
Ischemic heart diseases	26	0.10924			20	0.08403			0.351973
Diseases of arteries, arterioles and capillaries	16	0.06723			13	0.05462			0.565377
Body mass index [BMI] 20-29, adult	10	0.04202			10	0.04202			1
Body mass index [BMI] 30-39, adult	10	0.04202			10	0.04202			1
Body mass index [BMI] 40 or greater, adult	10	0.04202			10	0.04202			1
ANTILIPEMIC AGENTS	67	0.28151			58	0.2437			0.348539
metformin	46	0.19328			41	0.17227			0.553195
ANTIHYPERTENSIVES,OTHER	20	0.08403			17	0.07143			0.607559
Stage 0	10	0.04202			10	0.04202			1
Stage 1	10	0.04202			0	0			0.00139334
Stage 2	10	0.04202			10	0.04202			1
Stage 3	10	0.04202			10	0.04202			1
Stage 4	10	0.04202			10	0.04202			1
Endovascular Revascularization (Open or Percutaneous, Transcatheter) Procedures	0	0			0	0
Characteristic Name	Aspirin: Patient Count	Aspirin: % of Cohort	Aspirin-Age: Mean	Aspirin-Age: SD	Control: Patient Count	Control: % of Cohort	Control-Age: Mean	Control-Age: SD	p-Value
Age at Index	430	1	68.107	10.5009	430	1	68.6232	10.6146	0.473561
White	319	0.74186			307	0.71395			0.357852
Asian	22	0.05116			20	0.04651			0.751676
Black or African American	20	0.04651			24	0.05581			0.535872
Hispanic or Latino	10	0.02326			10	0.02326			1
Family history of arthritis and other diseases of the musculoskeletal system and connective tissue	10	0.02326			10	0.02326			1
Long term (current) use of non-steroidal anti-inflammatories (NSAID)	22	0.05116			18	0.04186			0.517181
Diseases of the musculoskeletal system and connective tissue	286	0.66512			310	0.72093			0.0760079
Hypertensive diseases	264	0.61395			272	0.63256			0.573456
Ischemic heart diseases	143	0.33256			140	0.32558			0.827651
Diseases of arteries, arterioles and capillaries	124	0.28837			112	0.26047			0.359128
Cerebrovascular diseases	118	0.27442			111	0.25814			0.589179
Diabetes mellitus	101	0.23488			101	0.23488			1
Body mass index [BMI] 20-29, adult	73	0.16977			72	0.16744			0.927431
Body mass index [BMI] 30-39, adult	46	0.10698			39	0.0907			0.423821
Body mass index [BMI] 40 or greater, adult	11	0.02558			12	0.02791			0.832606
Problems related to care provider dependency	16	0.03721			15	0.03488			0.854851
ANTILIPEMIC AGENTS	196	0.45581			197	0.45814			0.945425
ANTIHYPERTENSIVES,OTHER	144	0.33488			141	0.32791			0.827953
metformin	56	0.13023			51	0.1186			0.605456
Stage 0	0	0			0	0
Stage 1	16	0.03721			19	0.04419			0.604642
Stage 2	11	0.02558			10	0.02326			0.825145
Stage 3	16	0.03721			15	0.03488			0.854851
Stage 4	29	0.06744			24	0.05581			0.478326
Endovascular Revascularization (Open or Percutaneous, Transcatheter) Procedures	10	0.02326			10	0.02326			1
Characteristic Name	Ibuprofen: Patient Count	Ibuprofen: % of Cohort	Ibuprofen-Age: Mean	Ibuprofen-Age: SD	Control: Patient Count	Control: % of Cohort	Control-Age: Mean	Control-Age: SD	p-Value
Age at Index	270	1	61.063	14.3052	270	1	60.7926	13.2587	0.819909
White	209	0.77407			196	0.72593			0.196374
Black or African American	19	0.07037			25	0.09259			0.345271
Hispanic or Latino	17	0.06296			15	0.05556			0.715471
Asian	14	0.05185			13	0.04815			0.843476
Long term (current) use of non-steroidal anti-inflammatories (NSAID)	10	0.03704			10	0.03704			1
Family history of arthritis and other diseases of the musculoskeletal system and connective tissue	0	0			0	0
Diseases of the musculoskeletal system and connective tissue	182	0.67407			184	0.68148			0.853882
Diabetes mellitus	44	0.16296			45	0.16667			0.907662
Diseases of arteries, arterioles and capillaries	43	0.15926			49	0.18148			0.492224
Ischemic heart diseases	33	0.12222			42	0.15556			0.262753
Cerebrovascular diseases	23	0.08519			24	0.08889			0.878667
Hypertensive diseases	139	0.51481			159	0.58889			0.0835129
Body mass index [BMI] 20-29, adult	54	0.2			59	0.21852			0.596841
Body mass index [BMI] 30-39, adult	30	0.11111			30	0.11111			1
Body mass index [BMI] 40 or greater, adult	10	0.03704			10	0.03704			1
Problems related to care provider dependency	11	0.04074			10	0.03704			0.823855
ANTILIPEMIC AGENTS	84	0.31111			77	0.28519			0.51021
ANTIHYPERTENSIVES,OTHER	67	0.24815			69	0.25556			0.84283
metformin	27	0.1			24	0.08889			0.658889
Stage 0	10	0.03704			0	0			0.00141305
Stage 1	10	0.03704			10	0.03704			1
Stage 2	10	0.03704			10	0.03704			1
Stage 3	10	0.03704			10	0.03704			1
Stage 4	16	0.05926			11	0.04074			0.323521
Endovascular Revascularization (Open or Percutaneous, Transcatheter) Procedures	0	0			0	0

## Sheet: Colorectal
Characteristic Name	Coxibs: Patient Count	Coxibs: % of Cohort	Coxibs-Age: Mean	Coxibs-Age: SD	Control: Patient Count	Control: % of Cohort	Control-Age: Mean	Control-Age: SD	p-Value
Age at Index	181	1	62.0553	11.8447	181	1	60.9558	12.393	0.388805
White	85	0.46961			82	0.45304			0.751774
Asian	62	0.34254			67	0.37017			0.583197
Black or African American	10	0.05525			14	0.07735			0.398118
Hispanic or Latino	10	0.05525			10	0.05525			1
Hypertensive diseases	96	0.53039			91	0.50276			0.598973
Family history of arthritis and other diseases of the musculoskeletal system and connective tissue	0	0			0	0
Long term (current) use of non-steroidal anti-inflammatories (NSAID)	10	0.05525			10	0.05525			1
Diseases of the musculoskeletal system and connective tissue	87	0.48066			80	0.44199			0.460493
Diabetes mellitus	46	0.25414			31	0.17127			0.0540371
Diseases of arteries, arterioles and capillaries	21	0.11602			19	0.10497			0.737403
Cerebrovascular diseases	11	0.06077			10	0.05525			0.822106
Ischemic heart diseases	19	0.10497			16	0.0884			0.593659
Body mass index [BMI] 30-39, adult	16	0.0884			10	0.05525			0.221944
Body mass index [BMI] 20-29, adult	15	0.08287			12	0.0663			0.548396
Body mass index [BMI] 40 or greater, adult	10	0.05525			10	0.05525			1
Problems related to care provider dependency	30	0.16575			32	0.1768			0.780233
ANTILIPEMIC AGENTS	50	0.27624			46	0.25414			0.633894
ANTIHYPERTENSIVES,OTHER	37	0.20442			36	0.1989			0.895782
metformin	21	0.11602			15	0.08287			0.291989
Stage 0	0	0			0	0
Stage 1	10	0.05525			0	0			0.00134182
Stage 2	10	0.05525			10	0.05525			1
Stage 3	10	0.05525			10	0.05525			1
Stage 4	10	0.05525			10	0.05525			1
Endovascular Revascularization (Open or Percutaneous, Transcatheter) Procedures	0	0			0	0
Characteristic Name	Aspirin: Patient Count	Aspirin: % of Cohort	Aspirin-Age: Mean	Aspirin-Age: SD	Control: Patient Count	Control: % of Cohort	Control-Age: Mean	Control-Age: SD	p-Value
Age at Index	407	1	69.6044	10.2807	407	1	70.5995	11.0698	0.184279
White	312	0.76658			310	0.76167			0.86885
Black or African American	33	0.08108			39	0.09582			0.458924
Hispanic or Latino	25	0.06143			20	0.04914			0.443168
Asian	17	0.04177			18	0.04423			0.862819
Long term (current) use of non-steroidal anti-inflammatories (NSAID)	11	0.02703			11	0.02703			1
Family history of arthritis and other diseases of the musculoskeletal system and connective tissue	10	0.02457			10	0.02457			1
Diseases of the musculoskeletal system and connective tissue	267	0.65602			276	0.67813			0.503256
Hypertensive diseases	294	0.72236			308	0.75676			0.263532
Ischemic heart diseases	175	0.42998			172	0.4226			0.831621
Diabetes mellitus	139	0.34152			145	0.35627			0.659045
Diseases of arteries, arterioles and capillaries	110	0.27027			108	0.26536			0.874218
Cerebrovascular diseases	82	0.20147			69	0.16953			0.241107
Body mass index [BMI] 20-29, adult	79	0.1941			68	0.16708			0.316215
Body mass index [BMI] 30-39, adult	59	0.14496			60	0.14742			0.920973
Body mass index [BMI] 40 or greater, adult	19	0.04668			15	0.03686			0.483437
Problems related to care provider dependency	17	0.04177			18	0.04423			0.862819
ANTILIPEMIC AGENTS	195	0.47912			195	0.47912			1
ANTIHYPERTENSIVES,OTHER	118	0.28993			110	0.27027			0.532343
metformin	61	0.14988			67	0.16462			0.563472
Stage 0	0	0			0	0
Stage 1	12	0.02948			10	0.02457			0.665536
Stage 2	17	0.04177			16	0.03931			0.858945
Stage 3	21	0.0516			21	0.0516			1
Stage 4	21	0.0516			22	0.05405			0.875486
Endovascular Revascularization (Open or Percutaneous, Transcatheter) Procedures	10	0.02457			10	0.02457			1
Characteristic Name	Ibuprofen: Patient Count	Ibuprofen: % of Cohort	Ibuprofen-Age: Mean	Ibuprofen-Age: SD	Control: Patient Count	Control: % of Cohort	Control-Age: Mean	Control-Age: SD	p-Value
Age at Index	313	1	60.7061	12.5053	313	1	60.6486	12.9314	0.954915
White	231	0.73802			241	0.76997			0.353399
Hispanic or Latino	29	0.09265			45	0.14377			0.0476234
Black or African American	28	0.08946			30	0.09585			0.782782
Asian	21	0.06709			15	0.04792			0.302983
Long term (current) use of non-steroidal anti-inflammatories (NSAID)	10	0.03195			12	0.03834			0.664218
Family history of arthritis and other diseases of the musculoskeletal system and connective tissue	10	0.03195			10	0.03195			1
Diseases of the musculoskeletal system and connective tissue	193	0.61661			192	0.61342			0.934536
Hypertensive diseases	168	0.53674			177	0.5655			0.469548
Diseases of arteries, arterioles and capillaries	67	0.21406			68	0.21725			0.922583
Ischemic heart diseases	54	0.17252			58	0.1853			0.676594
Problems related to care provider dependency	26	0.08307			31	0.09904			0.487277
Diabetes mellitus	81	0.25879			93	0.29712			0.284352
Body mass index [BMI] 20-29, adult	81	0.25879			70	0.22364			0.304115
Body mass index [BMI] 30-39, adult	57	0.18211			61	0.19489			0.682712
Body mass index [BMI] 40 or greater, adult	18	0.05751			25	0.07987			0.268659
Cerebrovascular diseases	14	0.04473			13	0.04153			0.844031
ANTIHYPERTENSIVES,OTHER	107	0.34185			109	0.34824			0.866465
ANTILIPEMIC AGENTS	95	0.30351			88	0.28115			0.538477
metformin	48	0.15335			40	0.1278			0.357621
Stage 0	10	0.03195			10	0.03195			1
Stage 1	10	0.03195			10	0.03195			1
Stage 2	10	0.03195			11	0.03514			0.824335
Stage 3	23	0.07348			17	0.05431			0.326826
Stage 4	14	0.04473			10	0.03195			0.405063
Endovascular Revascularization (Open or Percutaneous, Transcatheter) Procedures	0	0			0	0

## Sheet: Melanoma
Characteristic Name	Coxibs: Patient Count	Coxibs: % of Cohort	Coxibs-Age: Mean	Coxibs-Age: SD	Control: Patient Count	Control: % of Cohort	Control-Age: Mean	Control-Age: SD	p-Value
Age at Index	43	1	67.2326	13.2447	43	1	70.9535	10.8889	0.158426
White	38	0.88372			38	0.88372			1
Hispanic or Latino	10	0.23256			10	0.23256			1
Black or African American	0	0			0	0
Asian	0	0			0	0
Family history of arthritis and other diseases of the musculoskeletal system and connective tissue	0	0			0	0
Diseases of the musculoskeletal system and connective tissue	31	0.72093			31	0.72093			1
Diabetes mellitus	10	0.23256			10	0.23256			1
Ischemic heart diseases	10	0.23256			10	0.23256			1
Cerebrovascular diseases	10	0.23256			10	0.23256			1
Diseases of arteries, arterioles and capillaries	10	0.23256			10	0.23256			1
Hypertensive diseases	19	0.44186			23	0.53488			0.388195
Long term (current) use of non-steroidal anti-inflammatories (NSAID)	10	0.23256			10	0.23256			1
Body mass index [BMI] 20-29, adult	10	0.23256			10	0.23256			1
Body mass index [BMI] 30-39, adult	10	0.23256			10	0.23256			1
Body mass index [BMI] 40 or greater, adult	10	0.23256			0	0			0.000768508
Problems related to care provider dependency	0	0			0	0
ANTILIPEMIC AGENTS	14	0.32558			17	0.39535			0.500461
ANTIHYPERTENSIVES,OTHER	12	0.27907			16	0.37209			0.35732
metformin	10	0.23256			10	0.23256			1
Stage 0	0	0			0	0
Stage 1	10	0.23256			10	0.23256			1
Stage 2	10	0.23256			10	0.23256			1
Stage 3	10	0.23256			10	0.23256			1
Stage 4	0	0			0	0
Endovascular Revascularization (Open or Percutaneous, Transcatheter) Procedures	0	0			0	0
Characteristic Name	Aspirin: Patient Count	Aspirin: % of Cohort	Aspirin-Age: Mean	Aspirin-Age: SD	Control: Patient Count	Control: % of Cohort	Control-Age: Mean	Control-Age: SD	p-Value
Age at Index	283	1	73.5265	9.78248	283	1	73.9152	10.766	0.653238
White	263	0.92933			261	0.92226			0.74841
Black or African American	10	0.03534			10	0.03534			1
Asian	10	0.03534			10	0.03534			1
Hispanic or Latino	10	0.03534			0	0			0.00141983
Diseases of the musculoskeletal system and connective tissue	213	0.75265			221	0.78092			0.426508
Long term (current) use of non-steroidal anti-inflammatories (NSAID)	12	0.0424			10	0.03534			0.663607
Family history of arthritis and other diseases of the musculoskeletal system and connective tissue	10	0.03534			10	0.03534			1
Hypertensive diseases	207	0.73145			209	0.73852			0.848934
Ischemic heart diseases	119	0.42049			124	0.43816			0.671133
Diseases of arteries, arterioles and capillaries	107	0.37809			106	0.37456			0.93086
Diabetes mellitus	93	0.32862			92	0.32509			0.928597
Cerebrovascular diseases	78	0.27562			82	0.28975			0.708869
Body mass index [BMI] 30-39, adult	52	0.18375			47	0.16608			0.580109
Body mass index [BMI] 20-29, adult	38	0.13428			47	0.16608			0.28963
Body mass index [BMI] 40 or greater, adult	10	0.03534			10	0.03534			1
Problems related to care provider dependency	10	0.03534			10	0.03534			1
ANTILIPEMIC AGENTS	169	0.59717			157	0.55477			0.307422
ANTIHYPERTENSIVES,OTHER	96	0.33922			104	0.36749			0.481766
metformin	49	0.17314			44	0.15548			0.570605
Stage 0	10	0.03534			10	0.03534			1
Stage 1	14	0.04947			15	0.053			0.848805
Stage 2	10	0.03534			10	0.03534			1
Stage 3	11	0.03887			11	0.03887			1
Stage 4	10	0.03534			10	0.03534			1
Endovascular Revascularization (Open or Percutaneous, Transcatheter) Procedures	0	0			10	0.03534			0.00141983
Characteristic Name	Ibuprofen: Patient Count	Ibuprofen: % of Cohort	Ibuprofen-Age: Mean	Ibuprofen-Age: SD	Control: Patient Count	Control: % of Cohort	Control-Age: Mean	Control-Age: SD	p-Value
Age at Index	161	1	67.2484	13.1772	161	1	67.1553	11.969	0.947094
White	152	0.9441			157	0.97516			0.156886
Black or African American	10	0.06211			10	0.06211			1
Hispanic or Latino	10	0.06211			10	0.06211			1
Asian	0	0			0	0
Diseases of the musculoskeletal system and connective tissue	107	0.6646			113	0.70186			0.472305
Family history of arthritis and other diseases of the musculoskeletal system and connective tissue	0	0			0	0
Long term (current) use of non-steroidal anti-inflammatories (NSAID)	10	0.06211			10	0.06211			1
Hypertensive diseases	93	0.57764			105	0.65217			0.169364
Diseases of arteries, arterioles and capillaries	50	0.31056			56	0.34783			0.47675
Cerebrovascular diseases	28	0.17391			28	0.17391			1
Diabetes mellitus	34	0.21118			34	0.21118			1
Ischemic heart diseases	29	0.18012			30	0.18634			0.885458
Body mass index [BMI] 20-29, adult	38	0.23602			31	0.19255			0.341759
Body mass index [BMI] 30-39, adult	28	0.17391			23	0.14286			0.445355
Body mass index [BMI] 40 or greater, adult	10	0.06211			10	0.06211			1
Problems related to care provider dependency	10	0.06211			0	0			0.0013156
ANTILIPEMIC AGENTS	68	0.42236			83	0.51553			0.0939207
ANTIHYPERTENSIVES,OTHER	55	0.34161			54	0.3354			0.906252
metformin	12	0.07453			11	0.06832			0.828687
Stage 0	10	0.06211			10	0.06211			1
Stage 1	12	0.07453			10	0.06211			0.658663
Stage 2	10	0.06211			10	0.06211			1
Stage 3	10	0.06211			13	0.08075			0.516237
Stage 4	10	0.06211			10	0.06211			1
Endovascular Revascularization (Open or Percutaneous, Transcatheter) Procedures	0	0			0	0

## Sheet: Pancreas
Characteristic Name	Coxibs: Patient Count	Coxibs: % of Cohort	Coxibs-Age: Mean	Coxibs-Age: SD	Control: Patient Count	Control: % of Cohort	Control-Age: Mean	Control-Age: SD	p-Value
Age at Index	59	1	60.2034	11.0606	59	1	57.6949	15.3142	0.309868
White	30	0.50847			33	0.55932			0.57984
Asian	18	0.30508			18	0.30508			1
Black or African American	10	0.16949			10	0.16949			1
Hispanic or Latino	10	0.16949			10	0.16949			1
Family history of arthritis and other diseases of the musculoskeletal system and connective tissue	0	0			0	0
Long term (current) use of non-steroidal anti-inflammatories (NSAID)	10	0.16949			10	0.16949			1
Diseases of the musculoskeletal system and connective tissue	32	0.54237			29	0.49153			0.580495
Hypertensive diseases	26	0.44068			19	0.32203			0.184609
Diabetes mellitus	21	0.35593			17	0.28814			0.430656
Ischemic heart diseases	10	0.16949			10	0.16949			1
Cerebrovascular diseases	10	0.16949			10	0.16949			1
Diseases of arteries, arterioles and capillaries	15	0.25424			16	0.27119			0.834315
Body mass index [BMI] 20-29, adult	11	0.18644			11	0.18644			1
Body mass index [BMI] 30-39, adult	10	0.16949			10	0.16949			1
Body mass index [BMI] 40 or greater, adult	10	0.16949			10	0.16949			1
Problems related to care provider dependency	10	0.16949			10	0.16949			1
ANTILIPEMIC AGENTS	19	0.32203			19	0.32203			1
ANTIHYPERTENSIVES,OTHER	11	0.18644			10	0.16949			0.809801
metformin	10	0.16949			12	0.20339			0.636397
Stage 0	0	0			10	0.16949			0.000948278
Stage 1	10	0.16949			10	0.16949			1
Stage 2	10	0.16949			10	0.16949			1
Stage 3	10	0.16949			0	0			0.000948278
Stage 4	10	0.16949			10	0.16949			1
Endovascular Revascularization (Open or Percutaneous, Transcatheter) Procedures	0	0			0	0
Characteristic Name	Aspirin: Patient Count	Aspirin: % of Cohort	Aspirin-Age: Mean	Aspirin-Age: SD	Control: Patient Count	Control: % of Cohort	Control-Age: Mean	Control-Age: SD	p-Value
Age at Index	143	1	68.9021	9.68105	143	1	69.1049	10.5294	0.865488
White	111	0.77622			110	0.76923			0.88779
Black or African American	11	0.07692			12	0.08392			0.827865
Asian	10	0.06993			10	0.06993			1
Hispanic or Latino	10	0.06993			10	0.06993			1
Hypertensive diseases	99	0.69231			104	0.72727			0.514771
Long term (current) use of non-steroidal anti-inflammatories (NSAID)	10	0.06993			10	0.06993			1
Family history of arthritis and other diseases of the musculoskeletal system and connective tissue	0	0			0	0
Diseases of the musculoskeletal system and connective tissue	89	0.62238			93	0.65035			0.622939
Diabetes mellitus	73	0.51049			68	0.47552			0.554272
Cerebrovascular diseases	27	0.18881			25	0.17483			0.759131
Ischemic heart diseases	64	0.44755			59	0.41259			0.550386
Diseases of arteries, arterioles and capillaries	42	0.29371			40	0.27972			0.793698
Body mass index [BMI] 20-29, adult	32	0.22378			34	0.23776			0.778947
Body mass index [BMI] 30-39, adult	14	0.0979			10	0.06993			0.393618
Body mass index [BMI] 40 or greater, adult	10	0.06993			10	0.06993			1
Problems related to care provider dependency	10	0.06993			10	0.06993			1
ANTILIPEMIC AGENTS	76	0.53147			76	0.53147			1
ANTIHYPERTENSIVES,OTHER	50	0.34965			54	0.37762			0.622939
metformin	24	0.16783			18	0.12587			0.31618
Stage 0	0	0			0	0
Stage 1	10	0.06993			10	0.06993			1
Stage 2	11	0.07692			12	0.08392			0.827865
Stage 3	10	0.06993			10	0.06993			1
Stage 4	10	0.06993			10	0.06993			1
Endovascular Revascularization (Open or Percutaneous, Transcatheter) Procedures	10	0.06993			10	0.06993			1
Characteristic Name	Ibuprofen: Patient Count	Ibuprofen: % of Cohort	Ibuprofen-Age: Mean	Ibuprofen-Age: SD	Control: Patient Count	Control: % of Cohort	Control-Age: Mean	Control-Age: SD	p-Value
Age at Index	83	1	62.3012	12.4379	83	1	62.3012	15.4736	1
White	53	0.63855			43	0.51807			0.11602
Black or African American	13	0.15663			21	0.25301			0.123909
Asian	10	0.12048			10	0.12048			1
Hispanic or Latino	10	0.12048			10	0.12048			1
Family history of arthritis and other diseases of the musculoskeletal system and connective tissue	0	0			0	0
Diseases of the musculoskeletal system and connective tissue	57	0.68675			52	0.62651			0.413766
Cerebrovascular diseases	10	0.12048			10	0.12048			1
Hypertensive diseases	45	0.54217			48	0.57831			0.638993
Ischemic heart diseases	16	0.19277			13	0.15663			0.539731
Diseases of arteries, arterioles and capillaries	16	0.19277			17	0.20482			0.845801
Long term (current) use of non-steroidal anti-inflammatories (NSAID)	10	0.12048			0	0			0.00110606
Diabetes mellitus	34	0.40964			34	0.40964			1
Body mass index [BMI] 20-29, adult	25	0.3012			27	0.3253			0.737866
Body mass index [BMI] 30-39, adult	10	0.12048			10	0.12048			1
Body mass index [BMI] 40 or greater, adult	10	0.12048			10	0.12048			1
Problems related to care provider dependency	10	0.12048			10	0.12048			1
ANTILIPEMIC AGENTS	38	0.45783			35	0.42169			0.638993
ANTIHYPERTENSIVES,OTHER	26	0.31325			26	0.31325			1
metformin	21	0.25301			21	0.25301			1
Stage 0	0	0			0	0
Stage 1	10	0.12048			10	0.12048			1
Stage 2	10	0.12048			10	0.12048			1
Stage 3	10	0.12048			10	0.12048			1
Stage 4	10	0.12048			10	0.12048			1
Endovascular Revascularization (Open or Percutaneous, Transcatheter) Procedures	0	0			0	0

## Sheet: Liver and billiary tract
Characteristic Name	Coxibs: Patient Count	Coxibs: % of Cohort	Coxibs-Age: Mean	Coxibs-Age: SD	Control: Patient Count	Control: % of Cohort	Control-Age: Mean	Control-Age: SD	p-Value
Age at Index	95	1	65.0947	11.6747	95	1	64.579	10.2372	0.746472
Asian	46	0.48421			50	0.52632			0.561636
White	17	0.17895			15	0.15789			0.698233
Black or African American	10	0.10526			10	0.10526			1
Hispanic or Latino	10	0.10526			10	0.10526			1
Family history of arthritis and other diseases of the musculoskeletal system and connective tissue	0	0			0	0
Diseases of the musculoskeletal system and connective tissue	43	0.45263			43	0.45263			1
Diabetes mellitus	37	0.38947			38	0.4			0.88201
Hypertensive diseases	44	0.46316			47	0.49474			0.663075
Diseases of arteries, arterioles and capillaries	15	0.15789			10	0.10526			0.283232
Long term (current) use of non-steroidal anti-inflammatories (NSAID)	10	0.10526			10	0.10526			1
Body mass index [BMI] 20-29, adult	10	0.10526			10	0.10526			1
Body mass index [BMI] 30-39, adult	10	0.10526			10	0.10526			1
Body mass index [BMI] 40 or greater, adult	10	0.10526			0	0			0.00115839
Ischemic heart diseases	10	0.10526			10	0.10526			1
Cerebrovascular diseases	10	0.10526			10	0.10526			1
Problems related to care provider dependency	23	0.24211			26	0.27368			0.618839
ANTILIPEMIC AGENTS	26	0.27368			20	0.21053			0.309547
metformin	22	0.23158			21	0.22105			0.862357
ANTIHYPERTENSIVES,OTHER	10	0.10526			10	0.10526			1
Stage 0	0	0			0	0
Stage 1	10	0.10526			10	0.10526			1
Stage 2	10	0.10526			10	0.10526			1
Stage 3	10	0.10526			10	0.10526			1
Stage 4	10	0.10526			10	0.10526			1
Endovascular Revascularization (Open or Percutaneous, Transcatheter) Procedures	0	0			0	0
Characteristic Name	Aspirin: Patient Count	Aspirin: % of Cohort	Aspirin-Age: Mean	Aspirin-Age: SD	Control: Patient Count	Control: % of Cohort	Control-Age: Mean	Control-Age: SD	p-Value
Age at Index	239	1	66.3222	9.04382	239	1	66.728	10.0472	0.642752
White	169	0.70711			168	0.70293			0.920108
Hispanic or Latino	31	0.12971			28	0.11715			0.676562
Asian	20	0.08368			19	0.0795			0.8673
Black or African American	18	0.07531			18	0.07531			1
Long term (current) use of non-steroidal anti-inflammatories (NSAID)	13	0.05439			17	0.07113			0.450638
Family history of arthritis and other diseases of the musculoskeletal system and connective tissue	0	0			10	0.04184			0.00139403
Diseases of the musculoskeletal system and connective tissue	170	0.7113			165	0.69038			0.617461
Ischemic heart diseases	123	0.51464			129	0.53975			0.582538
Hypertensive diseases	186	0.77824			186	0.77824			1
Diabetes mellitus	118	0.49372			120	0.50209			0.854831
Diseases of arteries, arterioles and capillaries	87	0.36402			84	0.35146			0.774675
Cerebrovascular diseases	66	0.27615			61	0.25523			0.604626
Body mass index [BMI] 20-29, adult	45	0.18828			52	0.21757			0.425978
Body mass index [BMI] 30-39, adult	45	0.18828			38	0.159			0.397983
Body mass index [BMI] 40 or greater, adult	12	0.05021			11	0.04603			0.830766
Problems related to care provider dependency	17	0.07113			12	0.05021			0.338067
ANTILIPEMIC AGENTS	109	0.45607			108	0.45188			0.926803
ANTIHYPERTENSIVES,OTHER	105	0.43933			104	0.43515			0.926533
metformin	41	0.17155			35	0.14644			0.452959
Stage 0	10	0.04184			10	0.04184			1
Stage 1	20	0.08368			21	0.08787			0.870254
Stage 2	10	0.04184			10	0.04184			1
Stage 3	14	0.05858			10	0.04184			0.402143
Stage 4	10	0.04184			10	0.04184			1
Endovascular Revascularization (Open or Percutaneous, Transcatheter) Procedures	10	0.04184			10	0.04184			1
Characteristic Name	Ibuprofen: Patient Count	Ibuprofen: % of Cohort	Ibuprofen-Age: Mean	Ibuprofen-Age: SD	Control: Patient Count	Control: % of Cohort	Control-Age: Mean	Control-Age: SD	p-Value
Age at Index	93	1	61.5269	16.9703	93	1	62.5699	14.8751	0.656325
White	58	0.62366			55	0.5914			0.652363
Hispanic or Latino	18	0.19355			17	0.1828			0.85119
Black or African American	12	0.12903			14	0.15054			0.672367
Asian	10	0.10753			10	0.10753			1
Family history of arthritis and other diseases of the musculoskeletal system and connective tissue	0	0			0	0
Long term (current) use of non-steroidal anti-inflammatories (NSAID)	10	0.10753			10	0.10753			1
Diseases of the musculoskeletal system and connective tissue	59	0.63441			60	0.64516			0.878605
Hypertensive diseases	52	0.55914			54	0.58065			0.767076
Diabetes mellitus	29	0.31183			25	0.26882			0.518183
Cerebrovascular diseases	10	0.10753			10	0.10753			1
Ischemic heart diseases	24	0.25806			28	0.30108			0.513418
Diseases of arteries, arterioles and capillaries	22	0.23656			24	0.25806			0.733936
Body mass index [BMI] 20-29, adult	18	0.19355			17	0.1828			0.85119
Body mass index [BMI] 30-39, adult	12	0.12903			13	0.13978			0.829792
Body mass index [BMI] 40 or greater, adult	10	0.10753			10	0.10753			1
Problems related to care provider dependency	10	0.10753			10	0.10753			1
ANTILIPEMIC AGENTS	27	0.29032			27	0.29032			1
ANTIHYPERTENSIVES,OTHER	23	0.24731			24	0.25806			0.866007
metformin	13	0.13978			12	0.12903			0.829792
Stage 0	0	0			0	0
Stage 1	10	0.10753			10	0.10753			1
Stage 2	10	0.10753			10	0.10753			1
Stage 3	10	0.10753			10	0.10753			1
Stage 4	10	0.10753			10	0.10753			1
Endovascular Revascularization (Open or Percutaneous, Transcatheter) Procedures	0	0			10	0.10753			0.00115051

## Sheet: Lymphahematopoietic
Characteristic Name	Coxibs: Patient Count	Coxibs: % of Cohort	Coxibs-Age: Mean	Coxibs-Age: SD	Control: Patient Count	Control: % of Cohort	Control-Age: Mean	Control-Age: SD	p-Value
Age at Index	234	1	59.3632	16.0415	234	1	60.6709	16.6903	0.387967
White	140	0.59829			141	0.60256			0.924813
Asian	57	0.24359			54	0.23077			0.744407
Black or African American	10	0.04274			10	0.04274			1
Hispanic or Latino	10	0.04274			10	0.04274			1
Family history of arthritis and other diseases of the musculoskeletal system and connective tissue	0	0			0	0
Long term (current) use of non-steroidal anti-inflammatories (NSAID)	10	0.04274			10	0.04274			1
Diseases of the musculoskeletal system and connective tissue	165	0.70513			165	0.70513			1
Hypertensive diseases	110	0.47009			117	0.5			0.517347
Diseases of arteries, arterioles and capillaries	33	0.14103			35	0.14957			0.793057
Cerebrovascular diseases	25	0.10684			21	0.08974			0.534547
Ischemic heart diseases	35	0.14957			30	0.12821			0.50393
Diabetes mellitus	53	0.2265			53	0.2265			1
Body mass index [BMI] 20-29, adult	39	0.16667			43	0.18376			0.626693
Body mass index [BMI] 30-39, adult	29	0.12393			30	0.12821			0.889243
Body mass index [BMI] 40 or greater, adult	10	0.04274			11	0.04701			0.823314
Problems related to care provider dependency	27	0.11538			26	0.11111			0.884025
ANTILIPEMIC AGENTS	81	0.34615			82	0.35043			0.922707
ANTIHYPERTENSIVES,OTHER	51	0.21795			54	0.23077			0.739567
metformin	30	0.12821			30	0.12821			1
Stage 0	0	0			0	0
Stage 1	10	0.04274			10	0.04274			1
Stage 2	10	0.04274			10	0.04274			1
Stage 3	10	0.04274			10	0.04274			1
Stage 4	10	0.04274			0	0			0.00139051
Endovascular Revascularization (Open or Percutaneous, Transcatheter) Procedures	0	0			10	0.04274			0.00139051
Characteristic Name	Aspirin: Patient Count	Aspirin: % of Cohort	Aspirin-Age: Mean	Aspirin-Age: SD	Control: Patient Count	Control: % of Cohort	Control-Age: Mean	Control-Age: SD	p-Value
Age at Index	236	1	66.5	9.13702	236	1	67.572	12.9782	0.299984
White	169	0.7161			173	0.73305			0.680236
Hispanic or Latino	28	0.11864			24	0.10169			0.556507
Asian	20	0.08475			17	0.07203			0.607431
Black or African American	16	0.0678			16	0.0678			1
Family history of arthritis and other diseases of the musculoskeletal system and connective tissue	0	0			0	0
Long term (current) use of non-steroidal anti-inflammatories (NSAID)	13	0.05508			19	0.08051			0.271963
Diseases of the musculoskeletal system and connective tissue	166	0.70339			169	0.7161			0.760949
Ischemic heart diseases	120	0.50847			120	0.50847			1
Hypertensive diseases	183	0.77542			185	0.7839			0.824231
Diabetes mellitus	111	0.47034			117	0.49576			0.580495
Diseases of arteries, arterioles and capillaries	84	0.35593			84	0.35593			1
Cerebrovascular diseases	64	0.27119			53	0.22458			0.240949
Body mass index [BMI] 20-29, adult	45	0.19068			54	0.22881			0.308908
Body mass index [BMI] 30-39, adult	43	0.1822			40	0.16949			0.71681
Body mass index [BMI] 40 or greater, adult	11	0.04661			11	0.04661			1
Problems related to care provider dependency	18	0.07627			15	0.06356			0.588159
ANTILIPEMIC AGENTS	109	0.46186			110	0.4661			0.926462
ANTIHYPERTENSIVES,OTHER	102	0.4322			101	0.42797			0.925927
metformin	40	0.16949			46	0.19492			0.474331
Stage 0	10	0.04237			0	0			0.00139193
Stage 1	16	0.0678			15	0.06356			0.852593
Stage 2	10	0.04237			10	0.04237			1
Stage 3	10	0.04237			12	0.05085			0.662329
Stage 4	10	0.04237			10	0.04237			1
Endovascular Revascularization (Open or Percutaneous, Transcatheter) Procedures	10	0.04237			10	0.04237			1
Characteristic Name	Ibuprofen: Patient Count	Ibuprofen: % of Cohort	Ibuprofen-Age: Mean	Ibuprofen-Age: SD	Control: Patient Count	Control: % of Cohort	Control-Age: Mean	Control-Age: SD	p-Value
Age at Index	862	1	46.1288	24.7985	862	1	47.5046	24.2434	0.244262
White	591	0.68561			596	0.69142			0.794839
Hispanic or Latino	126	0.14617			131	0.15197			0.735281
Black or African American	82	0.09513			90	0.10441			0.520284
Asian	39	0.04524			38	0.04408			0.907182
Long term (current) use of non-steroidal anti-inflammatories (NSAID)	20	0.0232			11	0.01276			0.102852
Family history of arthritis and other diseases of the musculoskeletal system and connective tissue	0	0			0	0
Diseases of the musculoskeletal system and connective tissue	620	0.71926			627	0.72738			0.706281
Hypertensive diseases	378	0.43852			397	0.46056			0.357628
Diabetes mellitus	148	0.17169			157	0.18213			0.570016
Diseases of arteries, arterioles and capillaries	112	0.12993			131	0.15197			0.188494
Ischemic heart diseases	99	0.11485			115	0.13341			0.242535
Cerebrovascular diseases	58	0.06729			42	0.04872			0.0992449
Body mass index [BMI] 20-29, adult	133	0.15429			133	0.15429			1
Body mass index [BMI] 30-39, adult	96	0.11137			94	0.10905			0.877753
Body mass index [BMI] 40 or greater, adult	31	0.03596			32	0.03712			0.897868
Problems related to care provider dependency	45	0.0522			42	0.04872			0.741347
ANTILIPEMIC AGENTS	217	0.25174			235	0.27262			0.324299
ANTIHYPERTENSIVES,OTHER	180	0.20882			182	0.21114			0.905858
metformin	70	0.08121			75	0.08701			0.66438
Stage 0	0	0			10	0.0116			0.0015166
Stage 1	11	0.01276			12	0.01392			0.833731
Stage 2	10	0.0116			10	0.0116			1
Stage 3	10	0.0116			10	0.0116			1
Stage 4	18	0.02088			17	0.01972			0.864402
Endovascular Revascularization (Open or Percutaneous, Transcatheter) Procedures	10	0.0116			10	0.0116			1

## Sheet: Bladder
Characteristic Name	Coxibs: Patient Count	Coxibs: % of Cohort	Coxibs-Age: Mean	Coxibs-Age: SD	Control: Patient Count	Control: % of Cohort	Control-Age: Mean	Control-Age: SD	p-Value
Age at Index	128	1	70.3594	9.93818	128	1	70.9062	12.0696	0.692633
White	73	0.57031			75	0.58594			0.800184
Asian	30	0.23438			23	0.17969			0.280244
Black or African American	10	0.07813			10	0.07813			1
Hispanic or Latino	10	0.07813			10	0.07813			1
Family history of arthritis and other diseases of the musculoskeletal system and connective tissue	10	0.07813			10	0.07813			1
Long term (current) use of non-steroidal anti-inflammatories (NSAID)	10	0.07813			10	0.07813			1
Diseases of the musculoskeletal system and connective tissue	79	0.61719			81	0.63281			0.796253
Hypertensive diseases	70	0.54688			80	0.625			0.204483
Diabetes mellitus	31	0.24219			31	0.24219			1
Cerebrovascular diseases	13	0.10156			14	0.10938			0.83876
Ischemic heart diseases	28	0.21875			28	0.21875			1
Diseases of arteries, arterioles and capillaries	20	0.15625			24	0.1875			0.507553
Body mass index [BMI] 20-29, adult	16	0.125			21	0.16406			0.374151
Body mass index [BMI] 30-39, adult	12	0.09375			15	0.11719			0.541572
Body mass index [BMI] 40 or greater, adult	10	0.07813			10	0.07813			1
Problems related to care provider dependency	10	0.07813			10	0.07813			1
ANTILIPEMIC AGENTS	40	0.3125			44	0.34375			0.594417
ANTIHYPERTENSIVES,OTHER	38	0.29688			42	0.32813			0.589639
metformin	19	0.14844			12	0.09375			0.179903
Stage 0	10	0.07813			10	0.07813			1
Stage 1	12	0.09375			17	0.13281			0.324132
Stage 2	10	0.07813			10	0.07813			1
Stage 3	10	0.07813			10	0.07813			1
Stage 4	10	0.07813			10	0.07813			1
Endovascular Revascularization (Open or Percutaneous, Transcatheter) Procedures	0	0			0	0
Characteristic Name	Aspirin: Patient Count	Aspirin: % of Cohort	Aspirin-Age: Mean	Aspirin-Age: SD	Control: Patient Count	Control: % of Cohort	Control-Age: Mean	Control-Age: SD	p-Value
Age at Index	565	1	75.1504	8.81691	565	1	75.2442	9.41086	0.862759
White	469	0.83009			478	0.84602			0.467383
Black or African American	35	0.06195			32	0.05664			0.705518
Hispanic or Latino	20	0.0354			25	0.04425			0.446863
Asian	17	0.03009			14	0.02478			0.584817
Family history of arthritis and other diseases of the musculoskeletal system and connective tissue	10	0.0177			0	0			0.00149134
Long term (current) use of non-steroidal anti-inflammatories (NSAID)	19	0.03363			22	0.03894			0.633177
Diseases of the musculoskeletal system and connective tissue	390	0.69027			402	0.7115			0.435597
Ischemic heart diseases	275	0.48673			268	0.47434			0.676831
Hypertensive diseases	445	0.78761			464	0.82124			0.154157
Diseases of arteries, arterioles and capillaries	191	0.33805			189	0.33451			0.899783
Diabetes mellitus	175	0.30973			169	0.29912			0.698103
Cerebrovascular diseases	126	0.22301			119	0.21062			0.613321
Body mass index [BMI] 20-29, adult	89	0.15752			87	0.15398			0.869673
Body mass index [BMI] 30-39, adult	87	0.15398			70	0.12389			0.143709
Body mass index [BMI] 40 or greater, adult	15	0.02655			15	0.02655			1
Problems related to care provider dependency	23	0.04071			21	0.03717			0.758418
ANTILIPEMIC AGENTS	337	0.59646			338	0.59823			0.951632
ANTIHYPERTENSIVES,OTHER	193	0.34159			188	0.33274			0.753039
metformin	78	0.13805			69	0.12212			0.426103
Stage 0	49	0.08673			43	0.07611			0.513965
Stage 1	43	0.07611			40	0.0708			0.732279
Stage 2	16	0.02832			10	0.0177			0.233861
Stage 4	11	0.01947			15	0.02655			0.4274
Stage 3	10	0.0177			10	0.0177			1
Endovascular Revascularization (Open or Percutaneous, Transcatheter) Procedures	10	0.0177			10	0.0177			1
Characteristic Name	Ibuprofen: Patient Count	Ibuprofen: % of Cohort	Ibuprofen-Age: Mean	Ibuprofen-Age: SD	Control: Patient Count	Control: % of Cohort	Control-Age: Mean	Control-Age: SD	p-Value
Age at Index	237	1	68.481	13.311	237	1	68.5063	12.1221	0.982738
White	196	0.827			196	0.827			1
Black or African American	14	0.05907			17	0.07173			0.577289
Asian	12	0.05063			10	0.04219			0.662361
Hispanic or Latino	10	0.04219			10	0.04219			1
Hypertensive diseases	157	0.66245			174	0.73418			0.0889049
Family history of arthritis and other diseases of the musculoskeletal system and connective tissue	0	0			0	0
Long term (current) use of non-steroidal anti-inflammatories (NSAID)	10	0.04219			10	0.04219			1
Diseases of the musculoskeletal system and connective tissue	156	0.65823			164	0.69198			0.432693
Diabetes mellitus	64	0.27004			62	0.2616			0.835274
Diseases of arteries, arterioles and capillaries	55	0.23207			45	0.18987			0.260259
Body mass index [BMI] 20-29, adult	54	0.22785			47	0.19831			0.432345
Body mass index [BMI] 30-39, adult	38	0.16034			38	0.16034			1
Body mass index [BMI] 40 or greater, adult	10	0.04219			10	0.04219			1
Ischemic heart diseases	54	0.22785			62	0.2616			0.392723
Cerebrovascular diseases	29	0.12236			29	0.12236			1
Problems related to care provider dependency	10	0.04219			11	0.04641			0.823365
ANTILIPEMIC AGENTS	92	0.38819			102	0.43038			0.350235
ANTIHYPERTENSIVES,OTHER	91	0.38397			92	0.38819			0.924835
metformin	37	0.15612			38	0.16034			0.899846
Stage 0	13	0.05485			10	0.04219			0.521331
Stage 1	14	0.05907			10	0.04219			0.402038
Stage 2	10	0.04219			10	0.04219			1
Stage 3	10	0.04219			10	0.04219			1
Stage 4	10	0.04219			10	0.04219			1
Endovascular Revascularization (Open or Percutaneous, Transcatheter) Procedures	0	0			0	0

## Sheet: Kidney
Characteristic Name	Coxibs: Patient Count	Coxibs: % of Cohort	Coxibs-Age: Mean	Coxibs-Age: SD	Control: Patient Count	Control: % of Cohort	Control-Age: Mean	Control-Age: SD	p-Value
Age at Index	57	1	63.2456	13.2723	57	1	64.4912	14.0524	0.627546
White	35	0.61404			33	0.57895			0.702601
Asian	14	0.24561			16	0.2807			0.670556
Black or African American	10	0.17544			0	0			0.000930226
Hispanic or Latino	10	0.17544			10	0.17544			1
Hypertensive diseases	41	0.7193			46	0.80702			0.270683
Long term (current) use of non-steroidal anti-inflammatories (NSAID)	10	0.17544			10	0.17544			1
Family history of arthritis and other diseases of the musculoskeletal system and connective tissue	0	0			0	0
Diseases of the musculoskeletal system and connective tissue	32	0.5614			30	0.52632			0.706854
Diabetes mellitus	19	0.33333			15	0.26316			0.412847
Ischemic heart diseases	11	0.19298			10	0.17544			0.809088
Body mass index [BMI] 20-29, adult	10	0.17544			10	0.17544			1
Body mass index [BMI] 30-39, adult	10	0.17544			10	0.17544			1
Body mass index [BMI] 40 or greater, adult	10	0.17544			10	0.17544			1
Cerebrovascular diseases	10	0.17544			0	0			0.000930226
Diseases of arteries, arterioles and capillaries	10	0.17544			10	0.17544			1
Problems related to care provider dependency	10	0.17544			10	0.17544			1
ANTILIPEMIC AGENTS	28	0.49123			21	0.36842			0.185394
ANTIHYPERTENSIVES,OTHER	20	0.35088			20	0.35088			1
metformin	14	0.24561			13	0.22807			0.825639
Stage 0	10	0.17544			0	0			0.000930226
Stage 1	10	0.17544			10	0.17544			1
Stage 2	10	0.17544			10	0.17544			1
Stage 3	10	0.17544			10	0.17544			1
Stage 4	10	0.17544			10	0.17544			1
Endovascular Revascularization (Open or Percutaneous, Transcatheter) Procedures	0	0			0	0
Characteristic Name	Aspirin: Patient Count	Aspirin: % of Cohort	Aspirin-Age: Mean	Aspirin-Age: SD	Control: Patient Count	Control: % of Cohort	Control-Age: Mean	Control-Age: SD	p-Value
Age at Index	279	1	70.3082	9.89286	279	1	70.6595	9.8978	0.675191
White	231	0.82796			229	0.82079			0.823915
Black or African American	20	0.07168			25	0.08961			0.436946
Hispanic or Latino	11	0.03943			12	0.04301			0.831367
Asian	10	0.03584			10	0.03584			1
Long term (current) use of non-steroidal anti-inflammatories (NSAID)	10	0.03584			10	0.03584			1
Family history of arthritis and other diseases of the musculoskeletal system and connective tissue	0	0			0	0
Diseases of the musculoskeletal system and connective tissue	214	0.76703			225	0.80645			0.2556
Hypertensive diseases	225	0.80645			232	0.83154			0.441504
Ischemic heart diseases	131	0.46953			121	0.43369			0.394958
Diabetes mellitus	105	0.37634			102	0.36559			0.792623
Diseases of arteries, arterioles and capillaries	97	0.34767			98	0.35125			0.929252
Cerebrovascular diseases	49	0.17563			48	0.17204			0.911056
Body mass index [BMI] 20-29, adult	46	0.16487			48	0.17204			0.821033
Body mass index [BMI] 30-39, adult	55	0.19713			43	0.15412			0.181851
Body mass index [BMI] 40 or greater, adult	17	0.06093			20	0.07168			0.609765
Problems related to care provider dependency	15	0.05376			16	0.05735			0.853376
ANTILIPEMIC AGENTS	167	0.59857			162	0.58065			0.666977
ANTIHYPERTENSIVES,OTHER	119	0.42652			116	0.41577			0.79701
metformin	28	0.10036			24	0.08602			0.560226
Stage 0	10	0.03584			10	0.03584			1
Stage 1	29	0.10394			27	0.09677			0.778117
Stage 2	10	0.03584			10	0.03584			1
Stage 3	16	0.05735			16	0.05735			1
Stage 4	12	0.04301			12	0.04301			1
Endovascular Revascularization (Open or Percutaneous, Transcatheter) Procedures	10	0.03584			10	0.03584			1
Characteristic Name	Ibuprofen: Patient Count	Ibuprofen: % of Cohort	Ibuprofen-Age: Mean	Ibuprofen-Age: SD	Control: Patient Count	Control: % of Cohort	Control-Age: Mean	Control-Age: SD	p-Value
Age at Index	109	1	56.7248	22.7665	109	1	57.156	20.8918	0.884301
White	82	0.75229			88	0.80734			0.326743
Black or African American	12	0.11009			10	0.09174			0.65293
Asian	10	0.09174			10	0.09174			1
Hispanic or Latino	10	0.09174			10	0.09174			1
Long term (current) use of non-steroidal anti-inflammatories (NSAID)	10	0.09174			10	0.09174			1
Diseases of the musculoskeletal system and connective tissue	82	0.75229			82	0.75229			1
Hypertensive diseases	71	0.65138			79	0.72477			0.242183
Diabetes mellitus	28	0.25688			29	0.26606			0.87751
Diseases of arteries, arterioles and capillaries	26	0.23853			33	0.30275			0.28593
Ischemic heart diseases	17	0.15596			20	0.18349			0.588325
Body mass index [BMI] 20-29, adult	14	0.12844			10	0.09174			0.386748
Body mass index [BMI] 30-39, adult	17	0.15596			18	0.16514			0.85363
Body mass index [BMI] 40 or greater, adult	10	0.09174			10	0.09174			1
Cerebrovascular diseases	10	0.09174			10	0.09174			1
Problems related to care provider dependency	10	0.09174			10	0.09174			1
Family history of arthritis and other diseases of the musculoskeletal system and connective tissue	0	0			0	0
ANTIHYPERTENSIVES,OTHER	41	0.37615			44	0.40367			0.676975
ANTILIPEMIC AGENTS	37	0.33945			39	0.3578			0.776215
metformin	10	0.09174			10	0.09174			1
Stage 0	0	0			0	0
Stage 1	11	0.10092			10	0.09174			0.818438
Stage 2	10	0.09174			10	0.09174			1
Stage 3	10	0.09174			10	0.09174			1
Stage 4	10	0.09174			10	0.09174			1
Endovascular Revascularization (Open or Percutaneous, Transcatheter) Procedures	10	0.09174			10	0.09174			1

## Sheet: Lung
Characteristic Name	Coxibs: Patient Count	Coxibs: % of Cohort	Coxibs-Age: Mean	Coxibs-Age: SD	Control: Patient Count	Control: % of Cohort	Control-Age: Mean	Control-Age: SD	p-Value
Age at Index	187	1	65.4064	11.6879	187	1	66.9786	11.5269	0.191113
Asian	87	0.46524			83	0.44385			0.677856
White	59	0.31551			56	0.29947			0.736743
Black or African American	10	0.05348			10	0.05348			1
Hispanic or Latino	10	0.05348			10	0.05348			1
Family history of arthritis and other diseases of the musculoskeletal system and connective tissue	0	0			0	0
Long term (current) use of non-steroidal anti-inflammatories (NSAID)	10	0.05348			10	0.05348			1
Diseases of the musculoskeletal system and connective tissue	104	0.55615			109	0.58289			0.601559
Hypertensive diseases	90	0.48128			95	0.50802			0.605074
Diabetes mellitus	47	0.25134			43	0.22995			0.628489
Ischemic heart diseases	38	0.20321			42	0.2246			0.613979
Cerebrovascular diseases	25	0.13369			20	0.10695			0.42679
Diseases of arteries, arterioles and capillaries	18	0.09626			21	0.1123			0.61175
Body mass index [BMI] 20-29, adult	17	0.09091			17	0.09091			1
Body mass index [BMI] 30-39, adult	10	0.05348			10	0.05348			1
Body mass index [BMI] 40 or greater, adult	10	0.05348			10	0.05348			1
Problems related to care provider dependency	54	0.28877			58	0.31016			0.651571
ANTILIPEMIC AGENTS	69	0.36898			65	0.34759			0.666208
metformin	31	0.16578			28	0.14973			0.670418
ANTIHYPERTENSIVES,OTHER	24	0.12834			28	0.14973			0.549964
Stage 0	10	0.05348			10	0.05348			1
Stage 1	10	0.05348			10	0.05348			1
Stage 2	10	0.05348			10	0.05348			1
Stage 3	10	0.05348			10	0.05348			1
Stage 4	10	0.05348			10	0.05348			1
Endovascular Revascularization (Open or Percutaneous, Transcatheter) Procedures	10	0.05348			0	0			0.00134865
Characteristic Name	Aspirin: Patient Count	Aspirin: % of Cohort	Aspirin-Age: Mean	Aspirin-Age: SD	Control: Patient Count	Control: % of Cohort	Control-Age: Mean	Control-Age: SD	p-Value
Age at Index	617	1	71.966	9.77526	617	1	71.6937	9.57024	0.621113
White	448	0.72609			440	0.71313			0.612159
Black or African American	64	0.10373			57	0.09238			0.502818
Asian	40	0.06483			44	0.07131			0.651201
Hispanic or Latino	18	0.02917			21	0.03404			0.625436
Hypertensive diseases	460	0.74554			476	0.77147			0.287229
Long term (current) use of non-steroidal anti-inflammatories (NSAID)	23	0.03728			15	0.02431			0.187428
Family history of arthritis and other diseases of the musculoskeletal system and connective tissue	10	0.01621			10	0.01621			1
Diseases of the musculoskeletal system and connective tissue	420	0.68071			432	0.70016			0.459966
Ischemic heart diseases	310	0.50243			318	0.5154			0.648717
Diseases of arteries, arterioles and capillaries	233	0.37763			237	0.38412			0.814606
Diabetes mellitus	195	0.31605			197	0.31929			0.90267
Cerebrovascular diseases	182	0.29498			186	0.30146			0.803434
Body mass index [BMI] 20-29, adult	118	0.19125			112	0.18152			0.660945
Body mass index [BMI] 30-39, adult	71	0.11507			61	0.09887			0.357028
Body mass index [BMI] 40 or greater, adult	10	0.01621			10	0.01621			1
Problems related to care provider dependency	26	0.04214			21	0.03404			0.457104
ANTILIPEMIC AGENTS	321	0.52026			328	0.5316			0.689837
ANTIHYPERTENSIVES,OTHER	161	0.26094			165	0.26742			0.796202
metformin	65	0.10535			67	0.10859			0.85385
Stage 0	10	0.01621			10	0.01621			1
Stage 1	31	0.05024			25	0.04052			0.411863
Stage 2	13	0.02107			10	0.01621			0.527743
Stage 3	34	0.05511			26	0.04214			0.289664
Stage 4	39	0.06321			46	0.07455			0.431376
Endovascular Revascularization (Open or Percutaneous, Transcatheter) Procedures	10	0.01621			10	0.01621			1
Characteristic Name	Ibuprofen: Patient Count	Ibuprofen: % of Cohort	Ibuprofen-Age: Mean	Ibuprofen-Age: SD	Control: Patient Count	Control: % of Cohort	Control-Age: Mean	Control-Age: SD	p-Value
Age at Index	243	1	64.1605	13.2937	243	1	64.4815	12.6289	0.785056
White	176	0.72428			179	0.73663			0.759085
Black or African American	30	0.12346			32	0.13169			0.78567
Asian	15	0.06173			12	0.04938			0.552453
Hispanic or Latino	14	0.05761			15	0.06173			0.848137
Long term (current) use of non-steroidal anti-inflammatories (NSAID)	10	0.04115			10	0.04115			1
Family history of arthritis and other diseases of the musculoskeletal system and connective tissue	0	0			0	0
Diseases of the musculoskeletal system and connective tissue	195	0.80247			205	0.84362			0.234594
Hypertensive diseases	150	0.61728			154	0.63374			0.707741
Diabetes mellitus	52	0.21399			46	0.1893			0.497563
Cerebrovascular diseases	39	0.16049			39	0.16049			1
Ischemic heart diseases	72	0.2963			77	0.31687			0.622788
Diseases of arteries, arterioles and capillaries	72	0.2963			72	0.2963			1
Body mass index [BMI] 20-29, adult	55	0.22634			45	0.18519			0.261828
Body mass index [BMI] 30-39, adult	27	0.11111			22	0.09053			0.451289
Body mass index [BMI] 40 or greater, adult	12	0.04938			12	0.04938			1
Problems related to care provider dependency	12	0.04938			12	0.04938			1
ANTILIPEMIC AGENTS	98	0.40329			86	0.35391			0.261759
ANTIHYPERTENSIVES,OTHER	86	0.35391			90	0.37037			0.705787
metformin	26	0.107			19	0.07819			0.273322
Stage 0	0	0			10	0.04115			0.00139675
Stage 1	10	0.04115			10	0.04115			1
Stage 2	10	0.04115			10	0.04115			1
Stage 3	10	0.04115			10	0.04115			1
Stage 4	15	0.06173			12	0.04938			0.552453
Endovascular Revascularization (Open or Percutaneous, Transcatheter) Procedures	10	0.04115			0	0			0.00139675
